# Supplementary material for: Monoclinic modification of 1,2-bis­(diphenyl­seleno­phosphino­yl)ethane
Source: Acta Crystallogr Sect E Struct Rep Online. 2008 Oct 31;64(Pt 11):o2246. doi: 10.1107/S1600536808035010 (PMC2959572; doi:10.1107/S1600536808035010)
Supplement: Supplementary file 1 [file e-64-o2246-sup1.cif]

##############################################################################
###                                                                        ###
###        Electronic paper (Acta Crystallographica Section E)             ###
###                                                                        ###
##############################################################################
#                                                                            #
# This CIF contains the data in a paper accepted for publication in Acta     #
# Crystallographica Section E. It conforms to the requirements of Notes      #
# for Authors for Section E, and has been peer reviewed under the auspices   #
# of the IUCr Commission on Journals.                                        #
#                                                                            #
# Full details of the Crystallographic Information File format               #
# are given in the paper "The Crystallographic Information File (CIF):       #
# a New Standard Archive File for Crystallography" by S. R. Hall, F. H.      #
# Allen and I. D. Brown [Acta Cryst. (1991), A47, 655-685].                  #
#                                                                            #
# The current version of the core CIF dictionary is obtainable from          #
# ftp://ftp.iucr.org/pub/cif_core.dic. The current version number is 2.4.    #
#                                                                            #
# Software is freely available for graphical display of the structure(s) in  #
# this CIF.  For information consult the CIF home page http://www.iucr.org/  #
# cif/home.html                                                              #
#                                                                            #
# This file may be used for bona fide research purposes within the           #
# scientific community so long as proper attribution is given to the journal # 
# article from which it was obtained.                                        #
#                                                                            #
##############################################################################
                                             
data_I
_audit_creation_method     SHELXL-97
_chemical_name_systematic
;
1,2-bis(diphenylselenophosphinoyl)ethane
;
_chemical_name_common     ?
_chemical_formula_moiety     'C26 H24 P2 Se2'
_chemical_formula_sum     'C26 H24 P2 Se2'
_chemical_formula_iupac     'C26 H24 P2 Se2'
_chemical_formula_weight     556.31
_chemical_melting_point     ?
_symmetry_cell_setting     'monoclinic'
_symmetry_space_group_name_H-M     'C 2/c'
_symmetry_space_group_name_Hall     '-C 2yc'
loop_
    _symmetry_equiv_pos_as_xyz
    'x, y, z'
    '-x, y, -z+1/2'
    'x+1/2, y+1/2, z'
    '-x+1/2, y+1/2, -z+1/2'
    '-x, -y, -z'
    'x, -y, z-1/2'
    '-x+1/2, -y+1/2, -z'
    'x+1/2, -y+1/2, z-1/2'
_cell_length_a     15.828(2)
_cell_length_b     9.2057(19)
_cell_length_c     19.697(3)
_cell_angle_alpha     90.00
_cell_angle_beta     121.654(8)
_cell_angle_gamma     90.00
_cell_volume     2443.0(7)
_cell_formula_units_Z     4
_cell_measurement_reflns_used     8656
_cell_measurement_theta_min     2.45
_cell_measurement_theta_max     29.5
_cell_measurement_temperature     295(2)
_exptl_crystal_description     rod
_exptl_crystal_colour     colorless
_exptl_crystal_size_max     0.20
_exptl_crystal_size_mid     0.12
_exptl_crystal_size_min     0.11
_exptl_crystal_density_diffrn     1.513
_exptl_crystal_density_meas     ?
_exptl_crystal_density_method     'not measured'
_exptl_crystal_F_000     1112
_exptl_absorpt_coefficient_mu     3.169
_exptl_absorpt_correction_type     'numerical'
_exptl_absorpt_process_details     '(XSHAPE; Stoe & Cie, 2007)'
_exptl_absorpt_correction_T_min     0.5251
_exptl_absorpt_correction_T_max     0.7013
_exptl_special_details
;
;
_diffrn_ambient_temperature     295(2)
_diffrn_radiation_type     MoK\a
_diffrn_radiation_wavelength     0.71073
_diffrn_radiation_source     'fine-focus sealed tube'
_diffrn_radiation_monochromator     graphite
_diffrn_measurement_device_type     'Stoe IPDS-II'
_diffrn_measurement_method     '\f oscillation'
_diffrn_detector_area_resol_mean     ?
_diffrn_reflns_number     8656
_diffrn_reflns_av_R_equivalents     0.0724
_diffrn_reflns_av_sigmaI/netI     0.0491
_diffrn_reflns_theta_min     2.43
_diffrn_reflns_theta_max     26.00
_diffrn_reflns_theta_full     26.00
_diffrn_measured_fraction_theta_max     0.982
_diffrn_measured_fraction_theta_full     0.982
_diffrn_reflns_limit_h_min     -19
_diffrn_reflns_limit_h_max     16
_diffrn_reflns_limit_k_min     -11
_diffrn_reflns_limit_k_max     11
_diffrn_reflns_limit_l_min     -23
_diffrn_reflns_limit_l_max     24
_diffrn_standards_number     .
_diffrn_standards_interval_count     .
_diffrn_standards_interval_time     .
_diffrn_standards_decay_%     .
_refine_special_details
;
Refinement of <i>F</i>^2^ against ALL reflections. The weighted <i>R</i>-factor
<i>wR</i> and goodness of fit <i>S</i> are based on <i>F</i>^2^, conventional
<i>R</i>-factors <i>R</i> are based on <i>F</i>, with <i>F</i> set to zero for
negative <i>F</i>^2^. The threshold expression of <i>F</i>^2^ >
\s(<i>F</i>^2^) is used only for calculating <i>R</i>-factors(gt) <i>etc</i>.
and is not relevant to the choice of reflections for refinement.
<i>R</i>-factors based on <i>F</i>^2^ are statistically about twice as large
as those based on <i>F</i>, and <i>R</i>- factors based on ALL data will be
even larger.
;
_reflns_number_total     2361
_reflns_number_gt     1835
_reflns_threshold_expression     I>2\s(I)
_refine_ls_structure_factor_coef     Fsqd
_refine_ls_matrix_type     full
_refine_ls_R_factor_all     0.0798
_refine_ls_R_factor_gt     0.0520
_refine_ls_wR_factor_gt     0.0606
_refine_ls_wR_factor_ref     0.0679
_refine_ls_goodness_of_fit_ref     1.146
_refine_ls_restrained_S_all     1.146
_refine_ls_number_reflns     2361
_refine_ls_number_parameters     136
_refine_ls_number_restraints     0
_refine_ls_hydrogen_treatment     constr
_refine_ls_weighting_scheme     calc
_refine_ls_weighting_details
         'calc w=1/[\s^2^(Fo^2^)+(0.0166P)^2^+3.9345P] where P=(Fo^2^+2Fc^2^)/3'
_atom_sites_solution_hydrogens     geom
_atom_sites_solution_primary     direct
_atom_sites_solution_secondary     difmap
_refine_ls_shift/su_max     0.001
_refine_ls_shift/su_mean     0.001
_refine_diff_density_max     0.492
_refine_diff_density_min     -0.409
_refine_ls_extinction_method     none
_refine_ls_extinction_coef     ?
loop_
    _atom_type_symbol
    _atom_type_description
    _atom_type_scat_dispersion_real
    _atom_type_scat_dispersion_imag
    _atom_type_scat_source
    'C' 'C' 0.0033 0.0016
                         'International Tables Vol C Tables 4.2.6.8 and 6.1.1.4'
    'H' 'H' 0.0000 0.0000
                         'International Tables Vol C Tables 4.2.6.8 and 6.1.1.4'
    'P' 'P' 0.1023 0.0942
                         'International Tables Vol C Tables 4.2.6.8 and 6.1.1.4'
    'Se' 'Se' -0.0929 2.2259
                         'International Tables Vol C Tables 4.2.6.8 and 6.1.1.4'
_computing_data_collection     'X-AREA (Stoe & Cie, 2007)'
_computing_cell_refinement     'X-AREA (Stoe & Cie, 2007)'
_computing_data_reduction     'X-RED (Stoe & Cie, 2007)'
_computing_structure_solution     'SHELXS97 (Sheldrick, 2008)'
_computing_structure_refinement     'SHELXL97 (Sheldrick, 2008)'
_computing_molecular_graphics     'DIAMOND (Brandenburg, 2001)'
_computing_publication_material     'PLATON (Spek, 2003)'
loop_
    _atom_site_type_symbol
    _atom_site_label
    _atom_site_fract_x
    _atom_site_fract_y
    _atom_site_fract_z
    _atom_site_U_iso_or_equiv
    _atom_site_adp_type
    _atom_site_calc_flag
    _atom_site_refinement_flags
    _atom_site_occupancy
    _atom_site_disorder_assembly
    _atom_site_disorder_group
    Se Se1 0.44808(3) 1.02455(3) 0.10565(2) 0.04679(13) Uani d . 1 . .
    P P1 0.52862(6) 0.83149(8) 0.15258(5) 0.02995(18) Uani d . 1 . .
    C C1 0.5482(2) 0.7912(4) 0.25038(19) 0.0396(7) Uani d . 1 . .
    H H1A 0.5795 0.6968 0.2678 0.048 Uiso calc R 1 . .
    H H1B 0.5928 0.8630 0.2884 0.048 Uiso calc R 1 . .
    C C2 0.6516(2) 0.8360(3) 0.16755(18) 0.0333(7) Uani d . 1 . .
    C C3 0.6699(2) 0.9256(3) 0.1207(2) 0.0427(8) Uani d . 1 . .
    H H3 0.6202 0.9872 0.0843 0.051 Uiso calc R 1 . .
    C C4 0.7609(3) 0.9253(4) 0.1271(2) 0.0563(10) Uani d . 1 . .
    H H4 0.7720 0.9856 0.0946 0.068 Uiso calc R 1 . .
    C C5 0.8346(3) 0.8363(4) 0.1810(3) 0.0600(11) Uani d . 1 . .
    H H5 0.8960 0.8361 0.1853 0.072 Uiso calc R 1 . .
    C C6 0.8188(3) 0.7477(5) 0.2286(3) 0.0661(11) Uani d . 1 . .
    H H6 0.8694 0.6873 0.2654 0.079 Uiso calc R 1 . .
    C C7 0.7277(3) 0.7473(4) 0.2225(2) 0.0536(9) Uani d . 1 . .
    H H7 0.7174 0.6871 0.2554 0.064 Uiso calc R 1 . .
    C C8 0.4663(2) 0.6748(3) 0.09047(19) 0.0350(7) Uani d . 1 . .
    C C9 0.5078(3) 0.5379(4) 0.1130(2) 0.0547(9) Uani d . 1 . .
    H H9 0.5680 0.5255 0.1607 0.066 Uiso calc R 1 . .
    C C10 0.4601(4) 0.4197(4) 0.0649(3) 0.0745(14) Uani d . 1 . .
    H H10 0.4887 0.3280 0.0802 0.089 Uiso calc R 1 . .
    C C11 0.3726(4) 0.4361(5) -0.0039(4) 0.0806(16) Uani d . 1 . .
    H H11 0.3407 0.3554 -0.0356 0.097 Uiso calc R 1 . .
    C C12 0.3304(3) 0.5698(5) -0.0274(3) 0.0758(13) Uani d . 1 . .
    H H12 0.2699 0.5806 -0.0751 0.091 Uiso calc R 1 . .
    C C13 0.3777(3) 0.6897(4) 0.0197(2) 0.0532(9) Uani d . 1 . .
    H H13 0.3492 0.7812 0.0033 0.064 Uiso calc R 1 . .
loop_
    _atom_site_aniso_label
    _atom_site_aniso_U_11
    _atom_site_aniso_U_22
    _atom_site_aniso_U_33
    _atom_site_aniso_U_12
    _atom_site_aniso_U_13
    _atom_site_aniso_U_23
    Se1 0.0441(2) 0.03445(18) 0.0531(2) 0.00738(15) 0.01948(17) 0.00760(16)
    P1 0.0314(4) 0.0303(4) 0.0278(4) 0.0010(3) 0.0153(3) 0.0020(3)
    C1 0.0389(18) 0.0512(19) 0.0291(16) 0.0072(14) 0.0181(15) 0.0059(14)
    C2 0.0333(17) 0.0365(16) 0.0297(16) -0.0014(13) 0.0161(14) -0.0020(13)
    C3 0.042(2) 0.0475(19) 0.0397(19) 0.0000(15) 0.0220(17) 0.0029(15)
    C4 0.060(3) 0.064(2) 0.062(3) -0.0087(19) 0.043(2) 0.0009(19)
    C5 0.040(2) 0.077(3) 0.070(3) -0.006(2) 0.033(2) -0.009(2)
    C6 0.038(2) 0.079(3) 0.072(3) 0.017(2) 0.023(2) 0.014(2)
    C7 0.042(2) 0.063(2) 0.055(2) 0.0097(17) 0.0244(19) 0.0205(19)
    C8 0.0389(19) 0.0366(16) 0.0392(19) -0.0057(13) 0.0272(17) -0.0034(14)
    C9 0.069(3) 0.0364(18) 0.065(3) -0.0034(17) 0.040(2) 0.0005(18)
    C10 0.113(4) 0.034(2) 0.111(4) -0.016(2) 0.083(4) -0.014(2)
    C11 0.096(4) 0.073(3) 0.108(4) -0.049(3) 0.078(4) -0.053(3)
    C12 0.058(3) 0.094(3) 0.072(3) -0.028(2) 0.031(2) -0.042(3)
    C13 0.045(2) 0.060(2) 0.049(2) -0.0064(17) 0.021(2) -0.0139(18)
_geom_special_details
;
All e.s.d.'s (except the e.s.d. in the dihedral angle between two l.s. planes)
are estimated using the full covariance matrix. The cell e.s.d.'s are taken
into account individually in the estimation of e.s.d.'s in distances, angles
and torsion angles; correlations between e.s.d.'s in cell parameters are only
used when they are defined by crystal symmetry. An approximate (isotropic)
treatment of cell e.s.d.'s is used for estimating e.s.d.'s involving l.s.
planes.
;
loop_
    _geom_bond_atom_site_label_1
    _geom_bond_atom_site_label_2
    _geom_bond_site_symmetry_2
    _geom_bond_distance
    _geom_bond_publ_flag
    Se1 P1 . 2.0979(9) yes
    P1 C1 . 1.822(3) yes
    P1 C2 . 1.809(3) yes
    P1 C8 . 1.812(3) yes
    C1 C1 2_655 1.517(6) ?
    C1 H1A . 0.9700 ?
    C1 H1B . 0.9700 ?
    C2 C3 . 1.377(4) ?
    C2 C7 . 1.386(5) ?
    C3 C4 . 1.379(5) ?
    C3 H3 . 0.9300 ?
    C4 C5 . 1.364(5) ?
    C4 H4 . 0.9300 ?
    C5 C6 . 1.362(6) ?
    C5 H5 . 0.9300 ?
    C6 C7 . 1.383(5) ?
    C6 H6 . 0.9300 ?
    C7 H7 . 0.9300 ?
    C8 C13 . 1.369(5) ?
    C8 C9 . 1.382(4) ?
    C9 C10 . 1.378(6) ?
    C9 H9 . 0.9300 ?
    C10 C11 . 1.344(7) ?
    C10 H10 . 0.9300 ?
    C11 C12 . 1.361(7) ?
    C11 H11 . 0.9300 ?
    C12 C13 . 1.383(5) ?
    C12 H12 . 0.9300 ?
    C13 H13 . 0.9300 ?
loop_
    _geom_angle_atom_site_label_1
    _geom_angle_atom_site_label_2
    _geom_angle_atom_site_label_3
    _geom_angle_site_symmetry_1
    _geom_angle_site_symmetry_3
    _geom_angle
    _geom_angle_publ_flag
    C2 P1 C8 . . 106.64(13) ?
    C2 P1 C1 . . 105.13(14) ?
    C8 P1 C1 . . 106.37(15) ?
    C2 P1 Se1 . . 113.91(10) ?
    C8 P1 Se1 . . 112.79(11) ?
    C1 P1 Se1 . . 111.41(11) ?
    C1 C1 P1 2_655 . 112.2(3) ?
    C1 C1 H1A 2_655 . 109.2 ?
    P1 C1 H1A . . 109.2 ?
    C1 C1 H1B 2_655 . 109.2 ?
    P1 C1 H1B . . 109.2 ?
    H1A C1 H1B . . 107.9 ?
    C3 C2 C7 . . 118.2(3) ?
    C3 C2 P1 . . 119.4(2) ?
    C7 C2 P1 . . 122.3(2) ?
    C2 C3 C4 . . 121.1(3) ?
    C2 C3 H3 . . 119.5 ?
    C4 C3 H3 . . 119.5 ?
    C5 C4 C3 . . 119.8(3) ?
    C5 C4 H4 . . 120.1 ?
    C3 C4 H4 . . 120.1 ?
    C6 C5 C4 . . 120.3(3) ?
    C6 C5 H5 . . 119.8 ?
    C4 C5 H5 . . 119.8 ?
    C5 C6 C7 . . 120.1(4) ?
    C5 C6 H6 . . 120.0 ?
    C7 C6 H6 . . 120.0 ?
    C6 C7 C2 . . 120.4(3) ?
    C6 C7 H7 . . 119.8 ?
    C2 C7 H7 . . 119.8 ?
    C13 C8 C9 . . 118.6(3) ?
    C13 C8 P1 . . 120.7(2) ?
    C9 C8 P1 . . 120.7(3) ?
    C10 C9 C8 . . 120.2(4) ?
    C10 C9 H9 . . 119.9 ?
    C8 C9 H9 . . 119.9 ?
    C11 C10 C9 . . 120.5(4) ?
    C11 C10 H10 . . 119.8 ?
    C9 C10 H10 . . 119.8 ?
    C10 C11 C12 . . 120.4(4) ?
    C10 C11 H11 . . 119.8 ?
    C12 C11 H11 . . 119.8 ?
    C11 C12 C13 . . 119.8(4) ?
    C11 C12 H12 . . 120.1 ?
    C13 C12 H12 . . 120.1 ?
    C8 C13 C12 . . 120.5(4) ?
    C8 C13 H13 . . 119.7 ?
    C12 C13 H13 . . 119.7 ?
loop_
    _geom_torsion_atom_site_label_1
    _geom_torsion_atom_site_label_2
    _geom_torsion_atom_site_label_3
    _geom_torsion_atom_site_label_4
    _geom_torsion_site_symmetry_1
    _geom_torsion_site_symmetry_2
    _geom_torsion_site_symmetry_3
    _geom_torsion_site_symmetry_4
    _geom_torsion
    _geom_torsion_publ_flag
    C2 P1 C1 C1 . . . 2_655 176.96(11) ?
    C8 P1 C1 C1 . . . 2_655 -70.17(14) ?
    Se1 P1 C1 C1 . . . 2_655 53.12(12) ?
    C8 P1 C2 C3 . . . . 97.9(3) ?
    C1 P1 C2 C3 . . . . -149.4(3) ?
    Se1 P1 C2 C3 . . . . -27.1(3) ?
    C8 P1 C2 C7 . . . . -79.1(3) ?
    C1 P1 C2 C7 . . . . 33.6(3) ?
    Se1 P1 C2 C7 . . . . 155.8(3) ?
    C7 C2 C3 C4 . . . . 1.2(5) ?
    P1 C2 C3 C4 . . . . -176.0(3) ?
    C2 C3 C4 C5 . . . . -0.7(6) ?
    C3 C4 C5 C6 . . . . 0.0(6) ?
    C4 C5 C6 C7 . . . . 0.1(7) ?
    C5 C6 C7 C2 . . . . 0.5(6) ?
    C3 C2 C7 C6 . . . . -1.1(5) ?
    P1 C2 C7 C6 . . . . 176.0(3) ?
    C2 P1 C8 C13 . . . . -123.7(3) ?
    C1 P1 C8 C13 . . . . 124.5(3) ?
    Se1 P1 C8 C13 . . . . 2.1(3) ?
    C2 P1 C8 C9 . . . . 55.5(3) ?
    C1 P1 C8 C9 . . . . -56.3(3) ?
    Se1 P1 C8 C9 . . . . -178.7(2) ?
    C13 C8 C9 C10 . . . . -0.2(5) ?
    P1 C8 C9 C10 . . . . -179.4(3) ?
    C8 C9 C10 C11 . . . . -0.6(6) ?
    C9 C10 C11 C12 . . . . 0.8(7) ?
    C10 C11 C12 C13 . . . . -0.1(7) ?
    C9 C8 C13 C12 . . . . 0.8(5) ?
    P1 C8 C13 C12 . . . . -180.0(3) ?
    C11 C12 C13 C8 . . . . -0.7(6) ?
loop_
    _geom_hbond_atom_site_label_D
    _geom_hbond_atom_site_label_H
    _geom_hbond_atom_site_label_A
    _geom_hbond_site_symmetry_A
    _geom_hbond_distance_DH
    _geom_hbond_distance_HA
    _geom_hbond_distance_DA
    _geom_hbond_angle_DHA
    _geom_hbond_publ_flag
    C10 H10 Se1 1_545 0.93 2.97 3.751(4) 142.9 no
    C1 H1B Se1 2_655 0.97 2.90 3.533(3) 123.9 no
    C13 H13 Se1 . 0.93 2.87 3.410(4) 118.5 no
data_global
_journal_date_recd_electronic     2008-10-12
_journal_date_accepted     2008-10-28
_journal_name_full     'Acta Crystallographica, Section E'
_journal_year     2008
_journal_volume     64
_journal_issue     11
_journal_page_first     o2246
_journal_page_last     o2246
_journal_paper_category     QO
_journal_coeditor_code     NG2502
_publ_contact_author
;
'Abbasi, Alireza'
  School of Chemistry
  University College of Science
  University of Tehran
  Tehran
  Iran
;
_publ_contact_author_email     'aabbasi@khayam.ut.ac.ir'
_publ_contact_author_fax     '+98 21 66495291'
_publ_contact_author_phone     '+98 21 61112614'
_publ_section_title
;
Monoclinic modification of 1,2-bis(diphenylselenophosphinoyl)ethane
;
loop_
    _publ_author_name
    _publ_author_address
    'Nemati Kharat, Ali'
;
  School of Chemistry
  University College of Science
  University of Tehran
  Tehran
  Iran
;
    'Ahmadian, Maryam'
;
  School of Chemistry
  University College of Science
  University of Tehran
  Tehran
  Iran
;
    'Bakhoda, Ghasem'
;
  School of Chemistry
  University College of Science
  University of Tehran
  Tehran
  Iran
;
    'Abbasi, Alireza'
;
  School of Chemistry
  University College of Science
  University of Tehran
  Tehran
  Iran
;
