# Supplementary material for: Monoclinic modification of 1,2-bis­(diphenyl­seleno­phosphino­yl)ethane
Source: Acta Crystallogr Sect E Struct Rep Online. 2008 Oct 31;64(Pt 11):o2246. doi: 10.1107/S1600536808035010 (PMC2959572; doi:10.1107/S1600536808035010)
Supplement: Supplementary file 2 [file e-64-o2246-Isup2.hkl]

# 
# h,k,l, Fc-squared, Fo-squared, sigma(Fo-squared) and status flag 
# 
data_I
_shelx_title '  Se-data' 
_shelx_refln_list_code          4 
_shelx_F_calc_maximum      218.05 
_exptl_crystal_F_000      1112.00 
_reflns_d_resolution_high  0.8108 
 
loop_ 
 _symmetry_equiv_pos_as_xyz 
 'x, y, z' 
 '-x, y, -z+1/2' 
 'x+1/2, y+1/2, z' 
 '-x+1/2, y+1/2, -z+1/2' 
 '-x, -y, -z' 
 'x, -y, z-1/2' 
 '-x+1/2, -y+1/2, -z' 
 'x+1/2, -y+1/2, z-1/2' 
 
_cell_length_a    15.8275 
_cell_length_b     9.2057 
_cell_length_c    19.6970 
_cell_angle_alpha  90.000 
_cell_angle_beta  121.654 
_cell_angle_gamma  90.000 
 
_shelx_F_squared_multiplier     1.000 
 
loop_ 
 _refln_index_h 
 _refln_index_k 
 _refln_index_l 
 _refln_F_squared_calc 
 _refln_F_squared_meas 
 _refln_F_squared_sigma 
 _refln_observed_status 
  12   0   0     4208.08     4136.91     63.77 o 
  14   0   0     2218.65     1983.35     77.39 o 
  16   0   0       46.54        8.08     47.41 o 
   1   1   0    25530.47    25783.11    284.34 o 
   3   1   0    20114.37    20721.55     77.89 o 
   5   1   0      544.43      572.33     78.74 o 
   7   1   0    10488.02    10330.28    159.03 o 
   9   1   0    18131.21    17866.46    429.12 o 
  11   1   0     6734.26     6618.28    175.18 o 
  13   1   0     1474.25     1550.26    146.01 o 
  15   1   0        1.25        0.00     56.40 o 
   0   2   0    15980.42    15814.01    194.57 o 
   2   2   0    21950.07    21909.11    266.07 o 
   4   2   0     1200.15     1307.55     41.85 o 
   6   2   0     4816.77     5171.16    151.83 o 
   8   2   0     8494.87     8305.83    156.74 o 
  10   2   0     6294.31     6295.40     67.63 o 
  12   2   0      549.88      589.44     64.25 o 
  14   2   0      107.91      178.69     64.11 o 
  16   2   0      855.16      641.65    339.40 o 
   1   3   0     8996.82     9293.24     87.48 o 
   3   3   0      325.53      408.79     40.28 o 
   5   3   0     3334.09     3284.73     43.85 o 
   7   3   0    10716.68    10804.74    112.66 o 
   9   3   0     7412.16     7117.15     58.66 o 
  11   3   0     2067.10     2022.01    101.30 o 
  13   3   0      238.62      314.30     69.99 o 
  15   3   0      369.92      282.14    234.63 o 
   0   4   0    16259.25    15900.96    113.66 o 
   2   4   0     5914.41     6088.52     40.96 o 
   4   4   0     1222.63     1362.22     43.65 o 
   6   4   0     4311.67     4268.68     40.68 o 
   8   4   0     6685.90     6410.39     55.72 o 
  10   4   0     3483.91     3475.66     64.72 o 
  12   4   0      937.64      947.07     53.04 o 
  14   4   0       76.51        0.00    376.76 o 
   1   5   0    19843.82    19118.09     58.43 o 
   3   5   0     8086.52     7894.15     63.20 o 
   5   5   0       37.12       73.55     38.97 o 
   7   5   0     3849.39     3889.91     38.65 o 
   9   5   0     4638.52     4639.04     93.08 o 
  11   5   0     2773.24     2624.61     76.74 o 
  13   5   0      424.25     1178.77    393.91 o 
   0   6   0    13170.05    12920.52     92.45 o 
   2   6   0    18870.24    18721.91     47.86 o 
   4   6   0      800.77      821.54     36.45 o 
   6   6   0        9.03        0.00     37.08 o 
   8   6   0     1286.74     1359.31     47.19 o 
  10   6   0     2627.19     2728.49     46.17 o 
  12   6   0     1277.97     1363.73     48.74 o 
  14   6   0       32.66      125.27     69.77 o 
   1   7   0     5918.44     5684.13     38.95 o 
   3   7   0     1123.12     1077.30     36.72 o 
   5   7   0       59.88       62.80     37.28 o 
   7   7   0      449.34      521.33     83.08 o 
   9   7   0      451.84      458.45     42.85 o 
  11   7   0      848.83      791.81    212.14 o 
  13   7   0       13.33       71.13     54.93 o 
   0   8   0      889.65      993.58     46.69 o 
   2   8   0      124.76      226.76     38.10 o 
   4   8   0       34.90      109.67     42.73 o 
   6   8   0     1165.68     1184.55     61.23 o 
   8   8   0      805.59      663.60     44.32 o 
  10   8   0        4.18        0.00     70.87 o 
   1   9   0       10.03       89.78     37.41 o 
   3   9   0      103.06      240.18     55.96 o 
   5   9   0      439.78      481.53     45.73 o 
   7   9   0      380.39      439.78     39.34 o 
   9   9   0       63.22      727.94    287.19 o 
   0  10   0      268.09      353.44     59.90 o 
   2  10   0        6.41       14.91     34.68 o 
   4  10   0      133.69      219.30     51.78 o 
   6  10   0      357.31      532.64     60.54 o 
   1  11   0        3.72      929.10    324.27 o 
   3  11   0        0.50      679.44    383.08 o 
 -15   1   1      541.34      296.96    232.89 o 
 -13   1   1      251.64      270.38    166.21 o 
 -11   1   1     1200.12     1265.81     88.74 o 
  -9   1   1       94.32      120.56     58.42 o 
  -7   1   1     2052.24     2067.31     56.88 o 
  -5   1   1      354.50      283.85     68.08 o 
  -3   1   1     6506.48     7018.69     62.17 o 
  -1   1   1     4040.18     4496.43     55.40 o 
   1   1   1    24839.16    25312.31    353.30 o 
   3   1   1    11068.73    11257.94    163.73 o 
   5   1   1     5150.27     5436.83    168.79 o 
   7   1   1     3075.55     3126.61     68.15 o 
   9   1   1     1598.20     1547.94     66.69 o 
  11   1   1     1069.13     1004.94     60.29 o 
  13   1   1        5.35       18.83     59.96 o 
  15   1   1      136.20      733.20    355.30 o 
 -16   2   1      135.26       57.12     70.68 o 
 -14   2   1      117.38       49.50     64.43 o 
 -12   2   1       30.70       36.13     59.02 o 
 -10   2   1      756.35      748.43     58.54 o 
  -8   2   1     2461.59     2609.74     70.30 o 
  -6   2   1       90.93       82.64     47.26 o 
  -4   2   1     1472.30     1479.48     41.86 o 
  -2   2   1     9087.16     9303.16     57.03 o 
   0   2   1    16781.04    17182.65     73.09 o 
   2   2   1     2544.19     2703.88     65.75 o 
   4   2   1     1876.79     1762.53     49.59 o 
   6   2   1    11331.30    12049.57    199.49 o 
   8   2   1     5351.15     5351.73     63.56 o 
  10   2   1       16.78       79.20    124.91 o 
  12   2   1      393.45      524.91     63.17 o 
  14   2   1      265.53     1258.30    519.57 o 
 -15   3   1      578.37      385.43    364.22 o 
 -13   3   1      654.69      834.70     58.98 o 
 -11   3   1     3508.52     3599.94    195.65 o 
  -9   3   1      385.23      448.14     48.69 o 
  -7   3   1      451.91      435.26     40.46 o 
  -5   3   1     4334.50     4472.04     39.44 o 
  -3   3   1    24735.07    24690.44     88.98 o 
  -1   3   1    17583.08    17344.61     94.88 o 
   1   3   1       26.03       50.94     39.76 o 
   3   3   1      506.28      436.15     42.94 o 
   5   3   1     4434.68     4605.47     50.64 o 
   7   3   1     6043.69     6131.28     50.99 o 
   9   3   1     1817.22     1891.26     77.58 o 
  11   3   1     1855.21     1843.54     69.43 o 
  13   3   1      113.03      159.78     59.64 o 
  15   3   1      131.97       30.72    150.18 o 
 -14   4   1     1057.83      983.07     52.97 o 
 -12   4   1     3417.15     3299.88     57.62 o 
 -10   4   1    10423.48    10093.31    159.06 o 
  -8   4   1      622.54      691.60     41.35 o 
  -6   4   1     3578.69     3544.01     42.41 o 
  -4   4   1     1240.94      969.92     40.08 o 
  -2   4   1    17904.87    17097.08     54.93 o 
   0   4   1    14059.17    14570.12     58.72 o 
   2   4   1    13660.90    14531.74    101.64 o 
   4   4   1     1126.12     1312.93     44.44 o 
   6   4   1      260.32      219.37     48.09 o 
   8   4   1     1095.37     1118.04     37.39 o 
  10   4   1       60.40       63.59     57.14 o 
  12   4   1        1.13       60.37     52.35 o 
  14   4   1       45.15        0.00    154.53 o 
 -15   5   1     1379.73     1094.94    354.79 o 
 -13   5   1     3819.48     4178.76    297.87 o 
 -11   5   1     2679.34     2794.57     88.58 o 
  -9   5   1     1577.16     1651.16     60.92 o 
  -7   5   1       82.92      107.97     35.07 o 
  -5   5   1     8353.66     8369.68     39.89 o 
  -3   5   1    16087.57    15557.38     56.39 o 
  -1   5   1    19596.56    19380.38     84.09 o 
   1   5   1     4314.43     4213.14     43.19 o 
   3   5   1        4.28        4.87     42.21 o 
   5   5   1     3483.96     3637.80     44.25 o 
   7   5   1     1578.57     1608.11     37.00 o 
   9   5   1     2619.46     2722.41     57.63 o 
  11   5   1      434.56      389.73     55.01 o 
  13   5   1        1.35     1143.40    666.65 o 
 -14   6   1      564.48      323.25    102.53 o 
 -12   6   1     1288.34     1321.02     58.04 o 
 -10   6   1      572.71      658.75     52.68 o 
  -8   6   1       30.99       74.48     44.76 o 
  -6   6   1     2554.55     2584.17     36.43 o 
  -4   6   1     7904.22     7743.54     59.75 o 
  -2   6   1    11906.38    11520.46     72.82 o 
   0   6   1     4468.86     4400.54     43.92 o 
   2   6   1       10.23       23.16     41.85 o 
   4   6   1     2633.63     2571.86     39.80 o 
   6   6   1     4643.20     4730.91     69.71 o 
   8   6   1     3520.07     3646.55     61.95 o 
  10   6   1      392.84      521.13     42.65 o 
  12   6   1        4.68       51.92     51.88 o 
 -13   7   1      211.39      132.07     49.01 o 
 -11   7   1     1018.01     1016.00     62.10 o 
  -9   7   1       19.94       65.34     44.62 o 
  -7   7   1      346.88      363.65     56.42 o 
  -5   7   1     2073.53     2177.15     36.29 o 
  -3   7   1     4066.90     4117.02     40.87 o 
  -1   7   1     1031.90     1051.78     35.35 o 
   1   7   1      430.33      486.46     44.67 o 
   3   7   1     3781.40     3653.85     50.67 o 
   5   7   1     8685.65     8596.23     44.10 o 
   7   7   1    10284.10    10278.29    131.00 o 
   9   7   1     2419.42     2526.35     46.63 o 
  11   7   1      155.91      233.24     45.45 o 
 -12   8   1      632.61      325.97    184.56 o 
 -10   8   1      110.95      761.57    206.86 o 
  -8   8   1       44.48      132.85     38.16 o 
  -6   8   1     1711.25     1854.48     36.63 o 
  -4   8   1     8930.18     8916.16     83.59 o 
  -2   8   1     7141.54     7212.85     59.89 o 
   0   8   1     1565.23     1546.47     35.94 o 
   2   8   1      164.89      190.46     37.03 o 
   4   8   1     4209.33     4128.58     54.79 o 
   6   8   1     8090.37     8174.62    132.73 o 
   8   8   1     4416.34     4662.93    140.31 o 
  10   8   1     1454.39     1227.58    242.84 o 
  -9   9   1      884.26      946.94    111.92 o 
  -7   9   1      122.66      259.87     40.06 o 
  -5   9   1     1779.62     1815.09     40.93 o 
  -3   9   1     4500.13     4397.30     52.86 o 
  -1   9   1     3971.21     3852.58     39.36 o 
   1   9   1      763.60      722.66     34.37 o 
   3   9   1      547.19      646.83     43.11 o 
   5   9   1     2005.81     2169.32     48.91 o 
   7   9   1     2587.90     2446.86    186.46 o 
   9   9   1     1837.38     1757.46    242.46 o 
  -8  10   1      358.73      304.49    106.47 o 
  -6  10   1      769.87     1248.14    198.04 o 
  -4  10   1     3409.95     3343.74     77.14 o 
  -2  10   1     3411.14     3570.86     75.51 o 
   0  10   1     4338.97     4372.13     55.50 o 
   2  10   1      426.46      457.49     59.25 o 
   4  10   1      288.64      879.96    275.83 o 
   6  10   1      431.79      377.37     98.63 o 
  -3  11   1     1806.22     1748.11    333.92 o 
  -1  11   1     1613.02     1439.90    434.30 o 
   1  11   1     1177.76     1072.36    238.70 o 
   3  11   1        8.42      122.32     34.54 o 
 -16   0   2     4010.48     3893.76   2206.22 o 
 -14   0   2     7212.26     7433.57    160.18 o 
 -12   0   2     3582.89     3496.48     86.76 o 
 -10   0   2      651.78      526.98     80.73 o 
  -2   0   2      360.47      489.86    139.46 o 
   0   0   2      420.51      471.30    103.36 o 
   6   0   2    10945.23    10601.42    187.68 o 
   8   0   2      112.96       60.28     84.15 o 
  10   0   2     1986.00     2220.57     88.82 o 
  12   0   2     5971.61     6176.65    517.92 o 
  14   0   2     3388.52     4564.19   2319.13 o 
 -17   1   2      631.11      423.95    154.97 o 
 -15   1   2     3073.80     3571.07     91.70 o 
 -13   1   2     6690.00     6626.17     90.15 o 
 -11   1   2     1329.41     1347.86    125.29 o 
  -9   1   2       51.09        8.70     58.29 o 
  -7   1   2    16354.01    16580.84    300.11 o 
  -5   1   2    30429.92    30484.79    241.23 o 
  -3   1   2    16073.38    16334.62    129.68 o 
  -1   1   2      922.41     1017.72     54.29 o 
   1   1   2     6752.58     7250.44     83.53 o 
   3   1   2    37124.14    36282.34    210.14 o 
   5   1   2    17372.43    18211.70    120.82 o 
   7   1   2      645.56      591.75     58.00 o 
   9   1   2     1205.70     1190.86     69.00 o 
  11   1   2     1968.37     1758.92     66.61 o 
  13   1   2     3775.64     3886.60     52.43 o 
 -16   2   2      632.49      430.15    304.36 o 
 -14   2   2     1286.18     1456.61     69.38 o 
 -12   2   2     2018.01     1978.65     61.12 o 
 -10   2   2     3813.59     3764.84    132.42 o 
  -8   2   2    13456.06    13368.41    114.47 o 
  -6   2   2    26996.59    26745.12    211.25 o 
  -4   2   2    31748.58    30901.93    177.31 o 
  -2   2   2     7943.15     8415.50     51.13 o 
   2   2   2    12153.32    12114.62     77.13 o 
   4   2   2    47547.07    50231.78    155.43 o 
   6   2   2    24606.86    25636.91   1436.90 o 
   8   2   2      250.46      337.65    131.24 o 
  10   2   2      345.93      407.60     63.76 o 
  12   2   2     2327.09     2210.84    153.70 o 
  14   2   2     1709.93     1694.24    773.02 o 
 -15   3   2      392.51       56.66    245.71 o 
 -13   3   2       29.36        0.00     54.61 o 
 -11   3   2     1058.44      931.01     63.91 o 
  -9   3   2    11656.29    11606.87    138.50 o 
  -7   3   2    37166.57    37279.59    576.76 o 
  -5   3   2    36561.60    35904.21    135.76 o 
  -3   3   2    23960.38    24364.63     92.26 o 
  -1   3   2        2.12        9.55     36.47 o 
   1   3   2    43297.74    42060.66    147.09 o 
   5   3   2    25234.46    25026.60    301.24 o 
   7   3   2    17903.98    17693.66    180.95 o 
   9   3   2     2771.67     2922.71    124.14 o 
  11   3   2      984.48      951.97    115.22 o 
  13   3   2     1539.13     1630.72     65.04 o 
  15   3   2      326.87      239.47    167.89 o 
 -16   4   2      326.00      159.33    156.74 o 
 -14   4   2     1851.02     2368.66    370.07 o 
 -12   4   2      618.71      480.50     56.80 o 
 -10   4   2      190.31      156.53     53.64 o 
  -8   4   2     5432.75     5458.73     78.82 o 
  -6   4   2    12149.98    11772.50     93.10 o 
  -4   4   2    18935.56    18627.80     67.58 o 
  -2   4   2     2194.52     2229.50     43.98 o 
   0   4   2       59.50       29.29     42.28 o 
   2   4   2    18285.56    18306.09     67.46 o 
   4   4   2    10463.67     9934.10     51.56 o 
   6   4   2     9435.75     9545.28     85.61 o 
   8   4   2     2518.33     2627.97     47.68 o 
  10   4   2      720.31      706.91     63.35 o 
  12   4   2      945.03     1013.58     58.41 o 
  14   4   2      575.84      397.67    175.36 o 
 -15   5   2     1140.01      963.20    297.18 o 
 -13   5   2     2309.23     2400.08     74.74 o 
 -11   5   2     2387.80     2171.32     49.88 o 
  -9   5   2        9.19        0.00     36.33 o 
  -7   5   2     2830.51     2827.99     37.27 o 
  -5   5   2     7676.24     7601.30     71.25 o 
  -3   5   2     4001.75     3972.11     54.38 o 
  -1   5   2      788.83      861.50     68.07 o 
   1   5   2     1589.41     1494.85     51.51 o 
   3   5   2     2830.46     2546.45     43.20 o 
   5   5   2     4819.34     4989.63     48.28 o 
   7   5   2       79.66      100.46     39.79 o 
   9   5   2      778.29      799.38     45.25 o 
  11   5   2     1144.09     1002.56     57.85 o 
  13   5   2      826.28     1686.99    476.97 o 
 -14   6   2     1338.83     1224.62    357.17 o 
 -12   6   2     1118.55     1176.55     48.13 o 
 -10   6   2     2081.76     1941.35     41.83 o 
  -8   6   2       16.01       70.35     38.87 o 
  -6   6   2     2483.41     2475.14     53.39 o 
  -4   6   2      536.52      489.39     40.34 o 
  -2   6   2     2105.24     1988.56     74.29 o 
   0   6   2       17.56        0.00     40.79 o 
   2   6   2      839.26      763.12     37.50 o 
   4   6   2     1537.66     1474.08     39.21 o 
   6   6   2       17.48       27.89     37.90 o 
   8   6   2      374.59      388.69     48.95 o 
  10   6   2     1685.82     1651.36     47.27 o 
  12   6   2     1364.70     1295.83     57.48 o 
 -13   7   2      238.13      170.51     40.82 o 
 -11   7   2      406.60      468.78     48.41 o 
  -9   7   2        3.18      106.74     38.45 o 
  -7   7   2      394.73      413.45     42.50 o 
  -5   7   2     2549.24     2512.01     38.67 o 
  -3   7   2      872.06      879.98     35.71 o 
  -1   7   2       75.57      128.02     37.36 o 
   1   7   2     2405.17     2383.20     40.61 o 
   3   7   2      885.42      764.60     68.19 o 
   5   7   2      913.81      996.83     42.69 o 
   7   7   2        4.44        0.00     44.05 o 
   9   7   2      580.47      811.10    160.07 o 
  11   7   2      992.45      944.59     48.76 o 
 -12   8   2       23.68       33.49     32.09 o 
 -10   8   2        2.89      576.40    261.40 o 
  -8   8   2      996.12     1150.19     40.78 o 
  -6   8   2      918.48      974.13     34.73 o 
  -4   8   2      285.53      414.55     38.35 o 
  -2   8   2       94.22      173.13     33.21 o 
   0   8   2       45.08      126.34     36.84 o 
   2   8   2     1959.06     2018.00     38.35 o 
   4   8   2     1126.70     1205.71     41.07 o 
   6   8   2      385.34      397.26     39.86 o 
   8   8   2       61.66      795.55    395.20 o 
  10   8   2      159.28       98.29     52.36 o 
  -9   9   2      542.23      440.77    139.32 o 
  -7   9   2      731.16      824.38     39.46 o 
  -5   9   2      715.91     1219.59    227.95 o 
  -3   9   2      594.16      575.79     38.82 o 
  -1   9   2        5.41       45.21     38.86 o 
   1   9   2     1882.91     1901.05     36.71 o 
   3   9   2     1052.10     1067.21     51.43 o 
   5   9   2      800.04      887.46     50.30 o 
   7   9   2     1151.86      945.23    145.48 o 
   9   9   2      214.86      199.73     54.32 o 
  -8  10   2       16.07      390.88    140.20 o 
  -6  10   2       33.26        0.00    110.98 o 
  -4  10   2       56.11      336.31    100.83 o 
  -2  10   2      125.61      185.19     38.66 o 
   0  10   2      120.90      148.52     42.92 o 
   2  10   2       66.30      719.70    261.73 o 
   4  10   2       85.24      139.64     32.73 o 
   6  10   2       24.80        4.58     32.97 o 
  -3  11   2       61.41       10.15     40.17 o 
  -1  11   2        2.25       31.10     68.69 o 
   1  11   2      243.29      334.67     54.03 o 
   3  11   2      266.21      290.15     68.86 o 
 -17   1   3      235.24       33.72     47.87 o 
 -15   1   3        1.78       78.66     50.52 o 
 -13   1   3      182.56      144.87     59.79 o 
 -11   1   3     2426.13     2621.27     61.72 o 
  -9   1   3     4194.93     4356.23     89.37 o 
  -7   1   3    22202.07    23659.17    247.27 o 
  -5   1   3      434.14      378.31     46.81 o 
  -3   1   3       70.65       96.41     50.64 o 
  -1   1   3    24547.40    24705.90    295.89 o 
   1   1   3    20895.33    21372.67    216.49 o 
   3   1   3     4611.31     5047.48    152.99 o 
   5   1   3       21.51        0.00     94.09 o 
   7   1   3      282.05      273.17     64.55 o 
   9   1   3     1972.48     2016.38     61.58 o 
  11   1   3      113.85      214.92     63.94 o 
  13   1   3      628.99      998.94    712.59 o 
  15   1   3       88.50        0.00     30.29 o 
 -16   2   3        2.39       87.32    103.59 o 
 -14   2   3       22.64        0.00     73.60 o 
 -12   2   3     1732.71     1763.59     87.06 o 
 -10   2   3     4768.20     4574.37    117.20 o 
  -8   2   3    10590.25    10929.42     78.75 o 
  -6   2   3     6717.60     6655.92     46.05 o 
  -4   2   3     7324.18     7250.18     49.78 o 
  -2   2   3     2402.73     2464.89     48.06 o 
   0   2   3      518.25      525.30     45.60 o 
   2   2   3    15154.14    16025.95     85.72 o 
   4   2   3     4496.07     4621.54     50.25 o 
   6   2   3     1354.48     1349.43     55.25 o 
   8   2   3     1221.64     1310.69    113.31 o 
  10   2   3       72.41      166.28     94.92 o 
  12   2   3       75.16      167.01     85.58 o 
  14   2   3       24.93      328.22    497.05 o 
 -17   3   3      214.08      193.42    123.71 o 
 -15   3   3       78.99      649.59    294.19 o 
 -13   3   3      850.19      745.75     55.04 o 
 -11   3   3       29.99      110.98     59.30 o 
  -9   3   3     3065.29     3128.84     63.12 o 
  -7   3   3     6053.67     6123.50     70.86 o 
  -5   3   3     1347.35     1280.33     41.23 o 
  -3   3   3     1314.67     1346.27     37.46 o 
  -1   3   3     3760.04     3598.35     41.47 o 
   1   3   3     7865.24     7949.69     63.58 o 
   3   3   3      882.83      818.79     50.61 o 
   5   3   3      696.02      650.75     40.26 o 
   7   3   3       36.75       15.90     55.41 o 
   9   3   3     1406.51     1319.19     65.01 o 
  11   3   3     1162.54     1070.93     68.88 o 
  13   3   3      287.51      333.63     78.55 o 
 -16   4   3      575.97      313.85    177.61 o 
 -14   4   3     1567.96     1651.53    107.25 o 
 -12   4   3        6.19        0.00     59.28 o 
 -10   4   3      112.26      114.39     44.30 o 
  -8   4   3       57.73       93.98     49.69 o 
  -6   4   3      258.33      329.99     42.80 o 
  -4   4   3      525.85      613.28     41.67 o 
  -2   4   3     2487.55     2504.87     44.52 o 
   0   4   3      772.29      576.65     41.54 o 
   2   4   3    11397.45    10468.35    133.97 o 
   4   4   3     1407.27     1236.73     44.29 o 
   6   4   3     1480.71     1523.34     39.90 o 
   8   4   3     2382.41     2344.33     43.42 o 
  10   4   3     1669.78     1710.45     60.21 o 
  12   4   3     1821.36     2020.32     57.32 o 
  14   4   3      506.32      336.12    186.06 o 
 -15   5   3      107.90      130.32     90.43 o 
 -13   5   3       31.71        0.00     51.61 o 
 -11   5   3     1795.70     1816.36     53.99 o 
  -9   5   3      515.51      587.89     35.20 o 
  -7   5   3     2715.48     2810.99     44.45 o 
  -5   5   3     1104.42     1273.54     38.37 o 
  -3   5   3     8375.19     8788.48     71.03 o 
  -1   5   3    10354.79    10403.21     60.29 o 
   1   5   3    12558.27    12151.86    113.75 o 
   3   5   3     3107.21     2881.17     44.92 o 
   5   5   3      854.28      832.48     40.35 o 
   7   5   3     2347.38     2391.61     41.63 o 
   9   5   3     4488.77     4386.41     93.03 o 
  11   5   3     5596.05     5298.88    119.00 o 
  13   5   3     1062.87     1805.79    435.75 o 
 -14   6   3       24.91        8.56     43.67 o 
 -12   6   3      776.64      817.21     45.13 o 
 -10   6   3     2891.36     2842.93     59.30 o 
  -8   6   3     5321.63     5413.25     76.74 o 
  -6   6   3     3341.06     3360.27     57.31 o 
  -4   6   3        5.46       56.58     45.03 o 
  -2   6   3     5937.76     5961.49     64.81 o 
   0   6   3    11777.11    12000.17     73.08 o 
   2   6   3    13739.96    13633.10     74.48 o 
   4   6   3     4539.97     4603.32     46.21 o 
   6   6   3      309.00      413.15     41.49 o 
   8   6   3      589.08      558.09     42.26 o 
  10   6   3     2141.49     2158.80     56.19 o 
  12   6   3     1169.16     1212.66     56.66 o 
 -13   7   3      304.17      294.82     74.75 o 
 -11   7   3     1777.92     1979.12     52.83 o 
  -9   7   3    11514.02    11475.70    172.24 o 
  -7   7   3    11418.07    11226.83    111.29 o 
  -5   7   3     4796.58     4670.40     40.94 o 
  -3   7   3     1690.83     1820.80     37.83 o 
  -1   7   3      538.76      594.14     36.95 o 
   1   7   3     5515.47     5704.05     41.49 o 
   3   7   3     6723.93     7069.69     42.66 o 
   5   7   3      818.50     1013.56     45.77 o 
   7   7   3       30.75       48.40     44.28 o 
   9   7   3      329.54      242.04     50.91 o 
  11   7   3      216.03      238.85     48.58 o 
 -12   8   3      259.16      929.41    321.16 o 
 -10   8   3     3700.49     3517.17     85.22 o 
  -8   8   3     6616.22     6498.41     56.61 o 
  -6   8   3     3776.42     3835.24     48.08 o 
  -4   8   3      405.32      444.88     53.28 o 
  -2   8   3      778.39      809.02     38.54 o 
   0   8   3     8135.13     8096.29    117.08 o 
   2   8   3     7484.44     7451.91     46.62 o 
   4   8   3     3823.34     3958.96     40.59 o 
   6   8   3      856.70      925.41     44.85 o 
   8   8   3       18.27       65.02     42.39 o 
  10   8   3      196.34      130.19     74.49 o 
 -11   9   3      833.13     1102.34    201.65 o 
  -9   9   3     1799.72     1879.50    264.47 o 
  -7   9   3     2600.01     2554.05     52.68 o 
  -5   9   3     1412.49     1353.66     40.66 o 
  -3   9   3        5.27      118.40     38.43 o 
  -1   9   3     2114.10     2058.78     37.52 o 
   1   9   3     3198.73     3262.89     36.00 o 
   3   9   3     2405.10     2454.42     46.87 o 
   5   9   3      442.74      953.78    208.70 o 
   7   9   3      182.30      194.04     54.11 o 
  -8  10   3      413.17      491.40     94.44 o 
  -6  10   3      189.96      253.19     80.26 o 
  -4  10   3      203.89      874.72    281.62 o 
  -2  10   3     2191.78     2729.48    269.29 o 
   0  10   3     4538.19     4181.52    163.64 o 
   2  10   3     2145.44     1954.36    329.51 o 
   4  10   3      617.89      661.99     99.12 o 
   6  10   3       65.08        6.79     36.11 o 
  -3  11   3      141.39       74.55     99.34 o 
  -1  11   3     2271.01     2038.28    344.09 o 
   1  11   3     1528.86     1524.13    197.16 o 
 -18   0   4       55.23      176.96    108.34 o 
 -16   0   4      323.90      648.30    215.94 o 
 -14   0   4     2372.82     2156.97     98.21 o 
 -12   0   4     4537.43     3987.60     87.56 o 
 -10   0   4     1934.07     1647.97     94.70 o 
  -8   0   4      128.86       43.00    148.70 o 
  -6   0   4    21592.31    21866.64    105.06 o 
   2   0   4    22890.73    24473.41    138.40 o 
   4   0   4      248.78      189.34     85.20 o 
   8   0   4    14123.28    14170.22    100.47 o 
  10   0   4    14492.33    14712.50    103.69 o 
  12   0   4      363.94     1653.40    753.98 o 
  14   0   4       26.92       60.58     39.30 o 
 -17   1   4       19.64       96.10     38.57 o 
 -15   1   4      333.65      236.78     50.34 o 
 -13   1   4     3726.58     3598.57     52.76 o 
 -11   1   4    12047.68    11963.93     92.06 o 
  -9   1   4    13864.63    14447.04    545.80 o 
  -7   1   4      649.74      820.28     68.51 o 
  -5   1   4      258.51      183.16     47.08 o 
  -3   1   4     5412.39     5274.08     61.32 o 
   1   1   4    21571.49    21974.20   1078.99 o 
   3   1   4     1329.07     1585.11     58.64 o 
   5   1   4     3708.86     3449.02     66.09 o 
   7   1   4    11653.21    11154.69    271.73 o 
   9   1   4    12587.38    12244.88    239.58 o 
  11   1   4     1368.38     1429.74     52.07 o 
  13   1   4      185.83       29.54     83.82 o 
 -16   2   4      300.75      112.77    410.18 o 
 -14   2   4     1775.26     1625.53     87.81 o 
 -12   2   4     4631.42     4931.93    264.25 o 
 -10   2   4    18187.98    18227.89     89.22 o 
  -8   2   4     8680.34     8639.49     68.78 o 
  -6   2   4      265.72      307.37     41.20 o 
  -4   2   4    23195.55    23066.53    130.71 o 
  -2   2   4    14528.74    14229.25     67.58 o 
   2   2   4     2547.15     2685.76     44.65 o 
   4   2   4      143.16      130.66     49.48 o 
   6   2   4     9698.02     9389.56    166.36 o 
   8   2   4     6763.66     6545.57     73.75 o 
  10   2   4      859.08     1012.84     68.57 o 
  12   2   4       44.65      238.03     95.69 o 
 -17   3   4      784.42      434.73    422.27 o 
 -15   3   4      204.62      736.63    408.30 o 
 -13   3   4     3501.79     3760.34     59.83 o 
 -11   3   4     6119.64     6061.60     94.68 o 
  -9   3   4    18767.66    18516.97     82.86 o 
  -7   3   4    10229.95    10354.97    102.75 o 
  -5   3   4     1926.61     2123.18     37.97 o 
  -3   3   4     8327.64     8383.67     54.50 o 
  -1   3   4     6467.00     6453.80     47.40 o 
   1   3   4     9333.05     9596.97     60.86 o 
   3   3   4       39.17       75.07     41.87 o 
   5   3   4     7629.05     7668.74    150.52 o 
   7   3   4     6112.95     5700.25     67.54 o 
   9   3   4     3922.51     3865.71    100.17 o 
  11   3   4      577.37      591.81     56.46 o 
  13   3   4      439.23       98.10    418.99 o 
 -16   4   4       60.07      230.90     68.80 o 
 -14   4   4      152.88      195.59     56.61 o 
 -12   4   4     4049.19     4129.55     83.60 o 
 -10   4   4     4650.12     4503.53     61.51 o 
  -8   4   4     5934.84     5743.98    152.63 o 
  -6   4   4      397.44      424.69     38.25 o 
  -4   4   4     1889.46     1777.20     38.48 o 
  -2   4   4    18057.13    17809.12    142.64 o 
   0   4   4     2456.55     2254.63     43.24 o 
   2   4   4     4385.12     4691.18     49.59 o 
   4   4   4      691.99      670.63     36.24 o 
   6   4   4     5809.35     5615.09     75.00 o 
   8   4   4     1799.30     1779.22     59.86 o 
  10   4   4      316.82      354.90    105.92 o 
  12   4   4       30.14      107.24    103.07 o 
 -15   5   4        1.04       35.92     42.26 o 
 -13   5   4      466.71      532.98     48.66 o 
 -11   5   4     3986.26     4005.33     71.48 o 
  -9   5   4      401.13      375.31     41.41 o 
  -7   5   4       54.53      157.07     42.84 o 
  -5   5   4     2145.84     1997.33     46.04 o 
  -3   5   4    13462.12    13156.60     74.23 o 
  -1   5   4    11018.39    10701.08     80.10 o 
   1   5   4     4072.10     3890.52     38.99 o 
   3   5   4       11.07       80.39     39.04 o 
   5   5   4     2793.95     2859.67     75.80 o 
   7   5   4     4493.68     4454.11    109.64 o 
   9   5   4     1912.76     1975.17     74.48 o 
  11   5   4      570.82      667.54     51.50 o 
 -14   6   4      375.79      409.43    105.24 o 
 -12   6   4      991.88     1087.70     68.27 o 
 -10   6   4      888.10      970.41     39.63 o 
  -8   6   4       16.00        0.00     42.90 o 
  -6   6   4     2314.23     2233.22     54.01 o 
  -4   6   4     7469.81     7534.65    154.10 o 
  -2   6   4    18646.63    19055.16    201.67 o 
   0   6   4    13858.26    13910.73     73.08 o 
   2   6   4     1829.65     1698.65     39.42 o 
   4   6   4       62.41      118.25     38.28 o 
   6   6   4     1537.69     1687.50     42.17 o 
   8   6   4     4668.80     4524.84     49.37 o 
  10   6   4     1571.37     1534.51     57.65 o 
  12   6   4      558.28      780.83     86.15 o 
 -13   7   4      216.08      285.21     52.79 o 
 -11   7   4     1263.86     1326.55     55.36 o 
  -9   7   4      262.89      313.41     41.51 o 
  -7   7   4        9.90        0.00     43.06 o 
  -5   7   4     1294.29     1323.18     43.44 o 
  -3   7   4     7686.33     7463.78     96.90 o 
  -1   7   4     4751.66     4609.74     41.51 o 
   1   7   4      732.64      727.21     39.43 o 
   3   7   4      195.28      215.25     38.81 o 
   5   7   4      643.85      650.83     39.50 o 
   7   7   4     2558.40     2411.94     46.13 o 
   9   7   4      888.72      852.47    183.90 o 
  11   7   4      277.96      279.31     65.11 o 
 -12   8   4      682.75      651.74    105.05 o 
 -10   8   4      710.03     1056.40    202.34 o 
  -8   8   4     1089.53     1135.02     40.60 o 
  -6   8   4      741.90      750.93     43.47 o 
  -4   8   4      914.11      920.26     38.72 o 
  -2   8   4      116.81      111.29     45.40 o 
   0   8   4        9.95       40.89     65.16 o 
   2   8   4       72.57       63.91     37.93 o 
   4   8   4      663.74      565.77     41.94 o 
   6   8   4      448.69      897.64    291.34 o 
   8   8   4        6.86       88.99     40.53 o 
 -11   9   4        6.38       38.64     58.07 o 
  -9   9   4      317.39      268.04     62.53 o 
  -7   9   4      925.77     1177.65    148.85 o 
  -5   9   4       56.51       97.88     33.47 o 
  -3   9   4        3.89       40.98     34.29 o 
  -1   9   4      624.37      631.32     37.04 o 
   1   9   4       95.93      149.53     41.72 o 
   3   9   4       43.12      271.09     50.49 o 
   5   9   4      390.21      356.20     77.00 o 
   7   9   4       29.08       61.78     33.46 o 
  -8  10   4      110.28      100.83     33.23 o 
  -6  10   4      153.48      182.51     43.96 o 
  -4  10   4       64.70        0.00    136.77 o 
  -2  10   4      227.23       71.54    154.71 o 
   0  10   4      154.38       30.53    272.63 o 
   2  10   4      335.83      267.52     73.76 o 
   4  10   4      121.74       91.35     51.24 o 
  -3  11   4        2.80       60.54     37.86 o 
  -1  11   4       57.24       69.14     37.84 o 
   1  11   4       16.20       49.36     60.51 o 
 -17   1   5      737.91     1046.72    356.64 o 
 -15   1   5       11.23        0.00     52.87 o 
 -13   1   5        2.11       43.44     53.48 o 
 -11   1   5      438.36      520.69     61.91 o 
  -9   1   5      221.59      251.27     69.18 o 
  -7   1   5     5847.31     6726.12     84.48 o 
  -5   1   5     2097.07     2363.29     61.59 o 
  -3   1   5      153.44      166.91     61.43 o 
  -1   1   5     6557.62     6590.19    120.34 o 
   3   1   5     2437.64     2323.90     86.76 o 
   5   1   5     2965.07     2950.60    193.31 o 
   7   1   5      630.83      660.87     63.97 o 
   9   1   5      132.83      134.07     46.35 o 
  11   1   5       47.47      915.89    322.87 o 
  13   1   5      301.27       87.07    124.12 o 
 -18   2   5       91.26       32.61     67.26 o 
 -16   2   5       49.62      724.89    361.22 o 
 -14   2   5       14.31      215.03     63.18 o 
 -12   2   5       33.08        0.00     59.49 o 
 -10   2   5        1.33        0.00     96.30 o 
  -8   2   5        2.79        7.21     48.00 o 
  -6   2   5       15.50       68.89     43.28 o 
  -4   2   5     1709.60     1656.61     40.94 o 
  -2   2   5     4570.63     4701.07     47.12 o 
   0   2   5     7449.66     7666.40     55.41 o 
   2   2   5     2435.83     2417.69     69.16 o 
   4   2   5     2509.95     2474.68     81.63 o 
   6   2   5     4470.02     4679.77    145.26 o 
   8   2   5     1748.38     2046.41    152.09 o 
  10   2   5      162.47      211.14     62.69 o 
  12   2   5      102.76       80.55     41.98 o 
 -17   3   5      307.33      178.30    216.87 o 
 -15   3   5      348.57      501.81     63.22 o 
 -13   3   5      116.23      161.34     52.10 o 
 -11   3   5      539.04      615.69     62.67 o 
  -9   3   5      348.42      358.84     69.10 o 
  -7   3   5     6816.20     6902.91     52.46 o 
  -5   3   5     7568.30     7765.03     46.55 o 
  -3   3   5      349.82      264.71     36.65 o 
  -1   3   5     1534.14     1432.84     42.23 o 
   1   3   5     8556.90     8907.81     46.53 o 
   3   3   5      388.15      377.56     40.99 o 
   5   3   5     5206.93     5251.20     94.88 o 
   7   3   5     3363.57     3403.14     62.54 o 
   9   3   5       91.80       82.43     59.24 o 
  11   3   5      234.75     1340.96    580.64 o 
  13   3   5        4.11        0.00     54.95 o 
 -16   4   5     1560.05     1344.41    804.14 o 
 -14   4   5     3596.94     3559.97     71.11 o 
 -12   4   5     2811.91     2781.86     58.68 o 
 -10   4   5      294.26      357.66     78.82 o 
  -8   4   5      689.49      667.87     38.49 o 
  -6   4   5     5930.97     5683.53     65.63 o 
  -4   4   5     8774.64     8068.63     53.00 o 
  -2   4   5    24038.55    24261.28    118.85 o 
   0   4   5    12226.45    12850.22    230.23 o 
   2   4   5      112.76      195.45     39.12 o 
   4   4   5     1357.40     1427.95     36.75 o 
   6   4   5       40.18       64.18     46.27 o 
   8   4   5      463.03      450.71     67.76 o 
  10   4   5      154.91      343.74    104.97 o 
  12   4   5        1.35        0.00     79.91 o 
 -15   5   5     1475.49     1394.25    285.78 o 
 -13   5   5      830.97      753.78     48.01 o 
 -11   5   5     4691.34     4586.99     47.34 o 
  -9   5   5     1298.43     1307.11     38.96 o 
  -7   5   5     8954.80     8833.68     67.42 o 
  -5   5   5    10837.82    10543.04     55.65 o 
  -3   5   5    19704.46    19318.08    169.70 o 
  -1   5   5     8048.26     8101.79     54.72 o 
   1   5   5       75.34       52.83     35.58 o 
   3   5   5      649.42      739.04     39.74 o 
   5   5   5     2797.80     2951.69     45.49 o 
   7   5   5     4544.99     4491.86     61.83 o 
   9   5   5      646.55      705.81     68.72 o 
  11   5   5      145.89      636.39    277.05 o 
 -14   6   5     1208.90     1091.05    212.57 o 
 -12   6   5     1661.54     1701.15     48.86 o 
 -10   6   5      443.47      381.32     39.23 o 
  -8   6   5      539.57      567.83     40.88 o 
  -6   6   5     5791.58     5694.40     58.68 o 
  -4   6   5     9703.90     9774.11     86.99 o 
  -2   6   5     7135.19     7220.41     42.58 o 
   0   6   5      602.96      689.68     41.02 o 
   2   6   5      518.50      563.76     40.77 o 
   4   6   5     3635.07     3638.05     45.12 o 
   6   6   5     4176.10     4367.58     43.87 o 
   8   6   5     1971.59     2065.01     47.63 o 
  10   6   5      170.69      120.77     83.12 o 
 -13   7   5     1316.15     1145.55    239.36 o 
 -11   7   5      119.56      163.02     40.19 o 
  -9   7   5      156.23       97.17     35.29 o 
  -7   7   5      361.71      443.76     38.09 o 
  -5   7   5     3081.42     3128.98     38.94 o 
  -3   7   5     1429.86     1499.12     43.50 o 
  -1   7   5      294.96      329.59     40.28 o 
   1   7   5     1495.75     1414.97     40.51 o 
   3   7   5     5522.19     5266.31     93.76 o 
   5   7   5     6983.55     7136.12    125.36 o 
   7   7   5     2075.39     2032.67     80.27 o 
   9   7   5      272.79      714.84    200.29 o 
 -12   8   5      348.81      412.04     74.26 o 
 -10   8   5       27.42      909.04    398.33 o 
  -8   8   5      659.07      753.72     39.90 o 
  -6   8   5     2131.85     2305.89     47.12 o 
  -4   8   5     4198.46     4199.80     55.50 o 
  -2   8   5      676.08      722.95     43.73 o 
   0   8   5      864.60      829.23     39.02 o 
   2   8   5     3351.83     3200.38     60.57 o 
   4   8   5     4940.26     4921.64     44.68 o 
   6   8   5     4878.92     4412.63    672.90 o 
   8   8   5      831.31      827.40    160.06 o 
 -11   9   5      254.78      231.38     49.32 o 
  -9   9   5        0.11        0.00     36.09 o 
  -7   9   5     1228.20     1663.07    230.33 o 
  -5   9   5     4671.44     4555.52     54.10 o 
  -3   9   5     4339.25     4334.11     39.76 o 
  -1   9   5      555.34      699.38     44.87 o 
   1   9   5       23.79       84.87     40.48 o 
   3   9   5     2088.01     2010.28    124.33 o 
   5   9   5     2340.20     2228.20    403.60 o 
   7   9   5     1155.99     1125.31    221.54 o 
  -8  10   5      283.77      331.64     47.89 o 
  -6  10   5     2705.48     2652.76    418.13 o 
  -4  10   5     4346.00     4188.36    669.38 o 
  -2  10   5     2992.45     2936.34    345.98 o 
   0  10   5     1594.27     1828.87    246.68 o 
   2  10   5       19.98        2.48     39.26 o 
   4  10   5      664.39      676.70    111.24 o 
  -3  11   5     2659.01     2628.97    471.20 o 
  -1  11   5     2058.07     1921.93    245.07 o 
 -18   0   6     2009.49     1757.40   1156.90 o 
 -16   0   6     5430.92     5999.46    291.80 o 
 -14   0   6     2812.98     2912.13     98.56 o 
 -12   0   6     2392.18     2376.33     77.89 o 
 -10   0   6     3088.55     3177.18     91.88 o 
  -8   0   6    13907.74    13634.61    199.94 o 
  -4   0   6     2153.61     2623.56     98.28 o 
  -2   0   6     8897.37     9602.48    339.80 o 
   0   0   6     7488.60     7647.15    131.17 o 
   4   0   6    20909.34    22669.26    115.90 o 
   6   0   6       26.30       81.32     71.19 o 
   8   0   6     5268.53     5599.69    284.57 o 
  10   0   6     1817.86     2490.45    453.61 o 
  12   0   6     3903.29     3332.56   1869.71 o 
 -17   1   6     3081.22     3153.69     51.11 o 
 -15   1   6     3494.86     3766.65     52.96 o 
 -13   1   6     3076.83     3302.32     97.87 o 
 -11   1   6      854.34      828.13     98.03 o 
  -9   1   6     9234.25     8810.86    142.35 o 
  -7   1   6    21169.33    20160.75    155.06 o 
  -3   1   6    36816.13    34558.70    149.05 o 
  -1   1   6    10567.19    10708.31    586.49 o 
   3   1   6    11738.63    11676.84    101.68 o 
   5   1   6     3313.55     3155.60     79.44 o 
   7   1   6       84.20       72.07     56.18 o 
   9   1   6     2120.86     2171.28     47.01 o 
  11   1   6     1581.86     1102.61    449.44 o 
  13   1   6     1532.31      710.25    416.39 o 
 -18   2   6      310.28        0.00    294.24 o 
 -16   2   6     1008.60     1143.37     48.18 o 
 -14   2   6     1747.40     1638.33    127.75 o 
 -12   2   6       45.87        0.00     58.96 o 
 -10   2   6     3153.73     2957.86     76.32 o 
  -8   2   6    12764.12    12036.29     56.17 o 
  -6   2   6    11601.19    11201.45     87.75 o 
  -4   2   6     7198.67     7456.15     50.89 o 
  -2   2   6      243.19      208.67     47.30 o 
   0   2   6    13605.94    13351.14     98.72 o 
   2   2   6    37770.45    36708.86     97.26 o 
   4   2   6    12721.45    12161.28    166.77 o 
   6   2   6     3369.54     3359.99     62.75 o 
   8   2   6      155.38      159.96     85.10 o 
  10   2   6     1676.08     2290.18    546.63 o 
  12   2   6     1077.46      545.52    281.15 o 
 -17   3   6       33.63       45.48     61.16 o 
 -15   3   6       54.07      215.29     70.33 o 
 -13   3   6       12.60      104.01     61.00 o 
 -11   3   6     5903.14     5907.72     68.09 o 
  -9   3   6    13366.20    13060.11     65.69 o 
  -7   3   6    19242.15    18598.54     59.39 o 
  -5   3   6    16367.54    16222.02     48.43 o 
  -3   3   6       12.51       72.81     44.46 o 
  -1   3   6    21361.57    22282.69     84.38 o 
   1   3   6    28442.56    28264.23    151.26 o 
   3   3   6    28623.64    27826.58    112.18 o 
   5   3   6    18189.29    18180.24    490.26 o 
   7   3   6     2594.23     2559.86     65.17 o 
   9   3   6      626.02      660.08     58.77 o 
  11   3   6     1363.70      850.49    567.05 o 
 -16   4   6      682.93      263.66    187.11 o 
 -14   4   6      147.97      188.81     49.57 o 
 -12   4   6       64.56        0.00     50.98 o 
 -10   4   6     4389.74     4322.86     68.59 o 
  -8   4   6     9416.10     9440.52     66.28 o 
  -6   4   6     9027.19     8865.64     41.43 o 
  -4   4   6     4315.09     4395.14     62.74 o 
  -2   4   6       34.47       54.10     39.28 o 
   0   4   6    19536.43    18931.98    117.30 o 
   2   4   6    14556.91    14319.78     54.75 o 
   4   4   6    10037.67     9984.65     58.89 o 
   6   4   6     2165.68     2239.59     51.83 o 
   8   4   6      243.53      201.34     67.59 o 
  10   4   6      948.96     1424.00    464.11 o 
  12   4   6     1229.25      982.35    346.49 o 
 -15   5   6     2327.94     2035.60    393.29 o 
 -13   5   6      423.95      427.97     46.84 o 
 -11   5   6       26.41       33.01     65.48 o 
  -9   5   6     2306.14     2411.90     64.79 o 
  -7   5   6     6239.51     6391.45     38.80 o 
  -5   5   6     4356.92     4388.49     44.99 o 
  -3   5   6      537.81      569.27     40.28 o 
  -1   5   6       22.00       64.17     36.42 o 
   1   5   6     6852.60     6732.05     50.10 o 
   3   5   6     2744.31     2824.85     45.25 o 
   5   5   6       36.06      122.45     42.28 o 
   7   5   6      341.14      254.53     50.70 o 
   9   5   6     1038.58     1039.90     59.53 o 
  11   5   6     1495.25     1041.52    654.21 o 
 -16   6   6     1448.18     1248.72    241.43 o 
 -14   6   6     2005.89     1853.01    240.19 o 
 -12   6   6      121.36      188.92     44.20 o 
 -10   6   6      599.93      597.63     44.97 o 
  -8   6   6     2263.31     2235.52     38.68 o 
  -6   6   6     5912.59     5858.24     46.75 o 
  -4   6   6     2135.44     2034.36     44.08 o 
  -2   6   6       21.64       59.23     37.96 o 
   0   6   6       97.61      199.00     45.04 o 
   2   6   6     1264.02     1295.96     41.40 o 
   4   6   6      331.57      409.62     43.32 o 
   6   6   6      587.36      612.27     40.77 o 
   8   6   6      409.91      484.24     46.52 o 
  10   6   6     1011.71     1106.70    116.47 o 
 -13   7   6      266.53      179.62     72.18 o 
 -11   7   6      594.30      559.09     55.44 o 
  -9   7   6      240.19      270.52     38.56 o 
  -7   7   6     2005.59     2041.73     40.56 o 
  -5   7   6      600.20      700.96     68.12 o 
  -3   7   6       56.12       26.43     42.46 o 
  -1   7   6      371.56      453.67     39.45 o 
   1   7   6      899.86      885.42     42.88 o 
   3   7   6      320.59      336.92     39.31 o 
   5   7   6        3.54       72.18     42.21 o 
   7   7   6      180.11      991.86    407.21 o 
   9   7   6      428.97      380.98     89.72 o 
 -12   8   6        1.34       44.97     34.32 o 
 -10   8   6      251.62     1127.89    366.20 o 
  -8   8   6      270.93      383.70     43.39 o 
  -6   8   6      445.72      470.45     50.39 o 
  -4   8   6      583.51      632.97     68.30 o 
  -2   8   6       38.05       69.22     40.79 o 
   0   8   6     1970.79     2027.84     41.66 o 
   2   8   6     1018.67     1072.33     45.89 o 
   4   8   6      303.44      361.71     57.55 o 
   6   8   6      207.03      162.35     48.64 o 
   8   8   6        2.95       70.69     37.34 o 
 -11   9   6      262.09      308.26     92.77 o 
  -9   9   6      586.23      595.69    163.36 o 
  -7   9   6      255.88     1437.74    521.28 o 
  -5   9   6        1.23       29.73     38.52 o 
  -3   9   6      540.58      498.30     42.15 o 
  -1   9   6     1513.46     1483.09     47.15 o 
   1   9   6     2357.47     2581.63    184.78 o 
   3   9   6     1579.72     1451.43    228.26 o 
   5   9   6      481.16      415.02     96.01 o 
  -8  10   6       65.96       51.31     40.29 o 
  -6  10   6        0.06       76.11     43.09 o 
  -4  10   6        0.64      103.94     42.67 o 
  -2  10   6      188.37      123.95     53.02 o 
   0  10   6      368.81      235.96     70.59 o 
   2  10   6      130.38       95.79     46.54 o 
   4  10   6        0.48        0.00     39.25 o 
 -17   1   7       53.10       83.83     50.13 o 
 -15   1   7       92.55      138.69     49.58 o 
 -13   1   7     1360.47     1480.34     68.69 o 
 -11   1   7     2269.68     2176.52     66.23 o 
  -9   1   7     2311.52     2442.95     57.46 o 
  -7   1   7      936.10      776.64     58.38 o 
  -5   1   7     4960.27     4943.44     74.38 o 
  -3   1   7     3143.55     3691.10    128.36 o 
  -1   1   7      595.36      550.14    113.59 o 
   1   1   7       93.31       52.32     55.54 o 
   3   1   7     1873.07     1901.11     95.90 o 
   5   1   7      763.91      777.99     53.36 o 
   7   1   7     1796.08     1723.16     76.82 o 
   9   1   7     1044.24     1005.48     47.16 o 
  11   1   7       53.34       75.35     33.71 o 
 -18   2   7       13.98        0.00     58.23 o 
 -16   2   7      513.93      514.97     57.57 o 
 -14   2   7      959.94     1180.13     82.29 o 
 -12   2   7     2030.11     2000.14     54.81 o 
 -10   2   7     4012.52     3858.20     58.06 o 
  -8   2   7    11345.20    11343.40     71.50 o 
  -6   2   7       15.51        0.00     50.17 o 
  -4   2   7        9.32       15.80     48.17 o 
  -2   2   7     1751.03     1732.67     51.32 o 
   0   2   7    10450.00    11063.04    176.46 o 
   2   2   7     9280.41     9553.19     67.57 o 
   4   2   7     1614.16     1511.31     51.19 o 
   6   2   7     1963.50     1991.61     60.08 o 
   8   2   7      204.21      158.70     59.05 o 
  10   2   7       46.42        0.00     38.89 o 
  12   2   7        9.11       38.03     36.91 o 
 -17   3   7        6.47        0.00     46.50 o 
 -15   3   7       35.68        0.00     62.59 o 
 -13   3   7      475.79      441.84     63.72 o 
 -11   3   7     4536.82     4447.15     93.91 o 
  -9   3   7     1356.64     1244.82     47.33 o 
  -7   3   7     1608.31     1580.54     46.91 o 
  -5   3   7       23.71       24.76     36.74 o 
  -3   3   7    11577.36    12149.64     55.25 o 
  -1   3   7      192.55      202.23     40.63 o 
   1   3   7     9270.95     9446.44     82.51 o 
   3   3   7     1499.83     1515.58     54.06 o 
   5   3   7      333.95      276.22     50.64 o 
   7   3   7     1837.17     1754.68    126.04 o 
   9   3   7      353.21     1275.97    476.09 o 
  11   3   7     1226.36      730.27    533.79 o 
 -16   4   7     1342.75     1284.01   1142.74 o 
 -14   4   7      196.72      283.82     51.09 o 
 -12   4   7      857.27      851.25     77.31 o 
 -10   4   7      295.21      291.03     50.22 o 
  -8   4   7     1266.32     1299.65     37.38 o 
  -6   4   7     1804.66     2084.90     39.50 o 
  -4   4   7     1544.83     1589.46     37.13 o 
  -2   4   7    12122.51    11731.43    128.43 o 
   0   4   7     2476.45     2506.47     37.90 o 
   2   4   7     1913.53     1889.14     44.48 o 
   4   4   7       29.36       31.45     44.57 o 
   6   4   7     1444.05     1502.12    109.74 o 
   8   4   7     2200.77     2266.10     57.78 o 
  10   4   7     2055.85     1610.04   1050.28 o 
 -17   5   7      210.65      159.01    161.39 o 
 -15   5   7      222.48      540.86    165.26 o 
 -13   5   7       93.91        0.00     68.32 o 
 -11   5   7      390.07      387.53     53.71 o 
  -9   5   7     1136.40     1139.50     45.23 o 
  -7   5   7      158.22      176.64     36.95 o 
  -5   5   7      498.55      476.26     34.77 o 
  -3   5   7     3215.22     3057.43     37.10 o 
  -1   5   7     4382.30     4178.89     44.71 o 
   1   5   7      817.93      817.16     47.74 o 
   3   5   7      263.18      267.50     41.65 o 
   5   5   7     1421.13     1353.39     51.45 o 
   7   5   7     4970.49     4689.78    102.70 o 
   9   5   7     2735.66     2350.25   1494.92 o 
  11   5   7     1049.47      782.27    584.73 o 
 -16   6   7       82.09       73.88     55.40 o 
 -14   6   7       54.90        0.00    171.07 o 
 -12   6   7     1050.26     1040.19     52.59 o 
 -10   6   7     2060.25     2122.56     72.23 o 
  -8   6   7     2762.81     2678.03     75.08 o 
  -6   6   7      212.87      199.48     38.83 o 
  -4   6   7     1890.69     1857.66     36.58 o 
  -2   6   7     5962.23     6099.19     89.83 o 
   0   6   7     5529.02     5494.90     48.33 o 
   2   6   7     4954.04     4929.16     43.21 o 
   4   6   7      633.85      628.48     43.65 o 
   6   6   7      129.70      183.86     47.72 o 
   8   6   7      870.65     1554.96    216.77 o 
  10   6   7      610.18      425.25    261.23 o 
 -15   7   7      125.03       17.13     56.28 o 
 -13   7   7     1706.06     1511.06    264.21 o 
 -11   7   7     6429.32     6449.67    121.01 o 
  -9   7   7     8409.74     8271.46    102.33 o 
  -7   7   7     6145.76     6315.33     76.77 o 
  -5   7   7     1837.82     1861.01     44.25 o 
  -3   7   7      559.52      669.05     45.10 o 
  -1   7   7     4301.05     4399.32     43.66 o 
   1   7   7     7956.99     8332.96     81.25 o 
   3   7   7     1918.81     2186.12     59.61 o 
   5   7   7      381.51      508.86     40.16 o 
   7   7   7       18.33      721.35    271.01 o 
   9   7   7      127.56       63.26    136.56 o 
 -12   8   7     1623.03     1462.62    173.82 o 
 -10   8   7     5682.09     5317.33    304.25 o 
  -8   8   7     3403.47     3444.40     96.22 o 
  -6   8   7      189.50      274.16     40.47 o 
  -4   8   7      858.43      898.97     41.77 o 
  -2   8   7     4556.99     4618.24     45.98 o 
   0   8   7    10752.19    10818.96    134.45 o 
   2   8   7     5271.95     5555.06     45.03 o 
   4   8   7     1193.50     1424.28    110.35 o 
   6   8   7       42.85       78.27     35.29 o 
 -11   9   7     1382.44     1343.60    183.73 o 
  -9   9   7     3652.09     3422.60    532.67 o 
  -7   9   7     1354.49     1405.97    189.47 o 
  -5   9   7        5.32       45.01     40.81 o 
  -3   9   7      542.21      591.79     51.38 o 
  -1   9   7     4779.78     4524.57     64.76 o 
   1   9   7     2347.70     2417.40    123.54 o 
   3   9   7      678.61      686.50     92.50 o 
   5   9   7       35.25       29.78     43.25 o 
  -8  10   7       73.70      124.95     82.40 o 
  -6  10   7       14.83       54.15     37.50 o 
  -4  10   7      496.27      430.08    113.19 o 
  -2  10   7     1610.21     1476.98    289.18 o 
   0  10   7     1148.49     1086.35    146.94 o 
   2  10   7      247.46      331.84     86.81 o 
 -18   0   8       23.64      113.73     62.82 o 
 -16   0   8       13.11      100.52     82.54 o 
 -14   0   8     2660.53     2289.09    103.16 o 
 -12   0   8     2366.48     2198.27    100.20 o 
 -10   0   8     3164.97     3150.51     69.69 o 
  -8   0   8    19108.94    19146.52     92.34 o 
  -6   0   8    30754.18    29298.75    177.34 o 
   4   0   8     7509.23     7549.79     93.39 o 
   6   0   8    17961.95    17551.90    797.99 o 
   8   0   8    13077.82    12933.67    227.85 o 
  10   0   8     1529.34     1399.13    477.56 o 
  12   0   8      312.43      259.34    208.91 o 
 -17   1   8       24.64       82.56     64.75 o 
 -15   1   8     1987.38     1835.23     51.25 o 
 -13   1   8     6663.90     6677.34    116.59 o 
 -11   1   8     3525.73     3457.28     55.64 o 
  -9   1   8     5184.17     5495.10     61.34 o 
  -7   1   8      712.87      808.18    177.06 o 
  -5   1   8    29714.50    28354.15    161.96 o 
  -1   1   8    17528.05    17397.46    142.92 o 
   1   1   8     2159.30     2101.22     72.81 o 
   3   1   8     3426.50     3448.80    234.30 o 
   5   1   8     9035.75     9074.01    148.25 o 
   7   1   8     8171.48     8081.30    145.26 o 
   9   1   8     4920.93     4167.75   1079.81 o 
  11   1   8      207.07      112.14     69.82 o 
 -18   2   8      170.68        0.00    294.35 o 
 -16   2   8      798.89      783.06     58.32 o 
 -14   2   8     3266.44     3307.29     81.43 o 
 -12   2   8     7529.15     7594.99    214.76 o 
 -10   2   8     5803.45     5845.71     59.38 o 
  -8   2   8     1357.15     1417.79     59.12 o 
  -6   2   8     4186.11     4323.75     50.63 o 
  -4   2   8    10807.06    10531.99    131.62 o 
  -2   2   8    11841.13    11282.73    119.36 o 
   0   2   8     6968.46     7005.22    241.09 o 
   2   2   8      384.76      455.47     56.84 o 
   4   2   8     2836.39     2820.56     94.95 o 
   6   2   8     2045.46     2175.01     58.90 o 
   8   2   8      505.48      568.89     48.57 o 
  10   2   8      168.24       51.12     37.92 o 
  12   2   8      905.85      370.31    222.13 o 
 -17   3   8       13.81      782.16    389.02 o 
 -15   3   8     1388.44     1493.50     59.91 o 
 -13   3   8     5920.29     5937.09    118.43 o 
 -11   3   8     8754.06     9025.00     60.37 o 
  -9   3   8     6004.55     5890.95     60.21 o 
  -7   3   8      215.49      151.21     44.48 o 
  -5   3   8     5728.55     5962.19     50.30 o 
  -3   3   8     5418.16     5084.13     43.91 o 
  -1   3   8      718.94      594.97     44.96 o 
   1   3   8     1122.84     1158.35     63.02 o 
   3   3   8      896.71      864.40     50.30 o 
   5   3   8     6496.87     6192.76    114.09 o 
   7   3   8     1527.18     1466.27     65.19 o 
   9   3   8       15.03       94.38     41.53 o 
  11   3   8      149.32      174.74     46.44 o 
 -16   4   8      315.13      827.37    294.87 o 
 -14   4   8     3089.16     3042.47     56.98 o 
 -12   4   8     3846.02     4000.18     54.12 o 
 -10   4   8     9611.41     9662.09    165.55 o 
  -8   4   8     1244.68     1308.40     45.37 o 
  -6   4   8     2333.87     2480.49     37.34 o 
  -4   4   8     6694.53     6628.85     46.81 o 
  -2   4   8     9545.41     9788.05     51.34 o 
   0   4   8     6834.95     6766.56     45.96 o 
   2   4   8       14.90       81.70     45.00 o 
   4   4   8     1569.02     1445.12     53.51 o 
   6   4   8     1164.33     1166.23     47.10 o 
   8   4   8      965.12      550.90    489.44 o 
  10   4   8        5.74       79.52     51.51 o 
 -17   5   8        9.87       47.36     47.17 o 
 -15   5   8      395.97     1183.79    440.39 o 
 -13   5   8     1115.47     1175.95     47.99 o 
 -11   5   8     1940.26     1928.20     64.54 o 
  -9   5   8       24.33       17.17     41.00 o 
  -7   5   8      916.70      908.59     38.97 o 
  -5   5   8     4067.59     3924.23     43.89 o 
  -3   5   8    11689.06    11738.41     62.41 o 
  -1   5   8     6463.05     6193.81     66.12 o 
   1   5   8       13.99       54.32     49.51 o 
   3   5   8      809.55      793.11     46.26 o 
   5   5   8     2706.24     2669.08     48.48 o 
   7   5   8     4139.98     4182.66    138.04 o 
   9   5   8      902.07      648.97    493.50 o 
 -16   6   8        0.67        0.00     41.44 o 
 -14   6   8       18.02      838.67    329.58 o 
 -12   6   8     1755.95     1819.05     64.78 o 
 -10   6   8      606.34      604.05     52.61 o 
  -8   6   8     1222.16     1254.98     41.01 o 
  -6   6   8     5052.24     4975.63     42.78 o 
  -4   6   8    12683.38    12506.07     74.29 o 
  -2   6   8    11443.17    11154.80     46.23 o 
   0   6   8       63.54      138.32     42.63 o 
   2   6   8        2.65       31.53     39.63 o 
   4   6   8     2496.17     2367.86     43.37 o 
   6   6   8     5376.40     5364.97    205.65 o 
   8   6   8     2068.58     2760.34    898.95 o 
 -15   7   8        3.69       41.43     36.28 o 
 -13   7   8       55.32        0.00    187.22 o 
 -11   7   8      411.56      473.25     50.31 o 
  -9   7   8      385.52      397.71     61.59 o 
  -7   7   8     1318.76     1274.19     40.70 o 
  -5   7   8      763.08      771.53     43.32 o 
  -3   7   8     2003.22     2028.12     41.06 o 
  -1   7   8      779.95      848.49     45.43 o 
   1   7   8      171.66      140.41     39.21 o 
   3   7   8     1068.18     1089.35     40.96 o 
   5   7   8     1140.28     1298.48     98.31 o 
   7   7   8      932.16      456.36    349.78 o 
 -12   8   8      417.03      405.80    102.50 o 
 -10   8   8     1059.09     1621.68    301.95 o 
  -8   8   8     1040.95     1158.44     47.77 o 
  -6   8   8      165.47      158.99     44.73 o 
  -4   8   8      110.32      247.40     43.98 o 
  -2   8   8      157.20      268.75     39.79 o 
   0   8   8       70.52      155.16     40.64 o 
   2   8   8       17.10        0.00     50.24 o 
   4   8   8       66.50      918.27    327.96 o 
   6   8   8        5.98        0.00    171.40 o 
 -11   9   8      534.02      529.87     81.27 o 
  -9   9   8      519.83      562.38    104.75 o 
  -7   9   8      229.65      688.38    233.48 o 
  -5   9   8       33.65      355.36    155.58 o 
  -3   9   8       30.04      102.61     41.21 o 
  -1   9   8        1.10      527.97    210.61 o 
   1   9   8        1.93        0.00    103.09 o 
   3   9   8       10.76       40.00     35.82 o 
   5   9   8        9.52      644.88    286.57 o 
  -8  10   8      282.76      136.64     52.01 o 
  -6  10   8       12.35      136.68     59.38 o 
  -4  10   8       42.47      106.59     37.73 o 
  -2  10   8      100.73      181.98     60.94 o 
   0  10   8       38.75       61.35     36.87 o 
   2  10   8        1.95       72.51     35.06 o 
 -19   1   9      117.67      760.80    362.60 o 
 -17   1   9       28.79       60.14     48.05 o 
 -15   1   9      191.42      220.56     45.30 o 
 -13   1   9        2.83      103.36     92.97 o 
 -11   1   9        2.27       10.41     51.40 o 
  -9   1   9     1324.98     1320.49     57.60 o 
  -7   1   9     2451.80     2434.35     80.30 o 
  -5   1   9       13.56       17.30     97.53 o 
  -3   1   9     6992.53     7291.27    128.66 o 
  -1   1   9     3132.49     3386.16     78.67 o 
   1   1   9     4281.00     4310.17     99.22 o 
   3   1   9       36.86        0.89     66.06 o 
   5   1   9      171.42      138.07     56.83 o 
   7   1   9       48.85       66.50     60.76 o 
   9   1   9      695.48      382.18    141.77 o 
  11   1   9      465.82      331.80    141.40 o 
 -18   2   9       78.66       34.98     52.06 o 
 -16   2   9       74.01      189.27     55.11 o 
 -14   2   9        4.92       20.11     44.87 o 
 -12   2   9       23.30       24.54     71.69 o 
 -10   2   9      247.80      239.26     48.68 o 
  -8   2   9      562.64      565.15     55.21 o 
  -6   2   9      473.21      576.03     82.61 o 
  -4   2   9     1520.01     1886.99    104.84 o 
  -2   2   9      742.65      835.69     97.51 o 
   0   2   9     3315.15     3534.71     97.86 o 
   2   2   9     1989.00     1864.22     58.20 o 
   4   2   9     2461.55     2447.26     56.00 o 
   6   2   9      439.68      506.66     47.56 o 
   8   2   9      174.41      687.34    495.00 o 
  10   2   9      771.92      323.14    166.80 o 
 -17   3   9       60.12      127.40     47.17 o 
 -15   3   9      720.97      774.61     63.25 o 
 -13   3   9      183.40      144.07     52.03 o 
 -11   3   9      227.85      290.51     53.07 o 
  -9   3   9     1819.83     1773.42     56.65 o 
  -7   3   9      734.83      725.89     45.81 o 
  -5   3   9      845.99      741.29     57.51 o 
  -3   3   9     2404.55     2305.69     60.91 o 
  -1   3   9      373.85      331.75     48.50 o 
   1   3   9      468.32      341.68     71.11 o 
   3   3   9     2445.36     2463.47     56.03 o 
   5   3   9      841.09      880.17     55.10 o 
   7   3   9      400.56     1375.83    515.84 o 
   9   3   9       45.78       14.72     33.33 o 
  11   3   9       10.53       66.88     41.97 o 
 -18   4   9     1521.55      985.51    709.07 o 
 -16   4   9     1678.28     1591.98    130.19 o 
 -14   4   9      783.03      891.45    152.59 o 
 -12   4   9     1985.48     1903.35     44.82 o 
 -10   4   9       14.88        1.43     53.72 o 
  -8   4   9     6907.82     6720.74     48.72 o 
  -6   4   9    11828.80    11627.13     75.39 o 
  -4   4   9    17375.24    17162.27     55.04 o 
  -2   4   9    13582.83    13609.94    133.03 o 
   0   4   9       64.68       62.10     43.94 o 
   2   4   9       20.00       65.55     45.38 o 
   4   4   9      405.69      606.47     52.71 o 
   6   4   9     2358.54     2374.08     55.95 o 
   8   4   9     1392.28     1166.82    414.76 o 
  10   4   9       43.08       22.82     55.21 o 
 -17   5   9      642.25      537.62    157.71 o 
 -15   5   9     1089.12     1024.62     54.94 o 
 -13   5   9       70.25      150.05     44.05 o 
 -11   5   9       46.73       87.56     52.29 o 
  -9   5   9     4996.29     4951.25     43.81 o 
  -7   5   9    11278.91    11362.82     54.65 o 
  -5   5   9     9045.38     8907.30     46.24 o 
  -3   5   9     3839.89     3739.30     44.11 o 
  -1   5   9     5287.77     5105.47     44.84 o 
   1   5   9     3020.46     3094.28     50.02 o 
   3   5   9     3095.18     3034.35     61.13 o 
   5   5   9     1789.43     1915.09     59.74 o 
   7   5   9     1618.03     1422.32    437.97 o 
   9   5   9      455.63      171.60    277.11 o 
 -16   6   9      639.66      470.11     94.67 o 
 -14   6   9      695.57     1381.66    296.77 o 
 -12   6   9      378.14      497.62     70.61 o 
 -10   6   9      268.39      186.69     54.28 o 
  -8   6   9     3460.00     3385.77     58.17 o 
  -6   6   9     4908.60     4883.10     43.69 o 
  -4   6   9     2350.24     2389.07     42.80 o 
  -2   6   9      748.97      924.76     59.52 o 
   0   6   9      840.79      863.54     40.59 o 
   2   6   9     3276.23     3172.86     55.79 o 
   4   6   9     3736.82     3949.57     48.03 o 
   6   6   9     1307.75     1221.47    243.96 o 
   8   6   9       32.43       25.69     60.01 o 
 -15   7   9      721.20     1019.77    352.40 o 
 -13   7   9      990.27     1577.51    547.83 o 
 -11   7   9      100.02       98.56     46.50 o 
  -9   7   9       37.94       73.47     57.38 o 
  -7   7   9      678.46      789.83     43.32 o 
  -5   7   9     2452.05     2476.19     41.75 o 
  -3   7   9     1038.78     1033.93     40.62 o 
  -1   7   9     1849.92     1753.81     40.17 o 
   1   7   9     1122.42     1228.46     42.23 o 
   3   7   9     2375.86     2332.06     48.51 o 
   5   7   9     1847.68     1841.99    329.85 o 
   7   7   9      133.82       56.61    106.40 o 
 -12   8   9      195.70      243.56     95.15 o 
 -10   8   9       33.90      347.11    140.37 o 
  -8   8   9      112.93      135.44     44.35 o 
  -6   8   9     1386.50     1318.06     43.68 o 
  -4   8   9      633.35      767.25     64.05 o 
  -2   8   9      179.44      253.51     54.88 o 
   0   8   9      430.45      514.67     40.52 o 
   2   8   9     2514.45     2803.68    229.40 o 
   4   8   9     2461.97     2014.23    361.80 o 
   6   8   9      706.79      519.11    250.90 o 
 -11   9   9        2.45        5.59     44.96 o 
  -9   9   9      559.64      520.39    135.07 o 
  -7   9   9     2635.50     2347.88    325.23 o 
  -5   9   9     3770.01     4106.03    207.42 o 
  -3   9   9     1523.51     1729.29    159.74 o 
  -1   9   9       66.88      868.45    354.91 o 
   1   9   9      466.52      986.37    330.50 o 
   3   9   9     1486.27     1230.38    343.40 o 
  -8  10   9     1318.01     1304.73    225.73 o 
  -6  10   9     2748.25     2595.72    445.38 o 
  -4  10   9     2974.62     2956.19    466.93 o 
  -2  10   9     1001.05     1037.58    217.09 o 
   0  10   9       15.88      690.49    402.47 o 
 -18   0  10     2553.91     2620.04     66.02 o 
 -16   0  10     2511.73     2607.27     84.28 o 
 -14   0  10     3323.72     3400.19     78.68 o 
 -12   0  10       93.95      165.29     71.31 o 
 -10   0  10     6000.01     5778.15     75.03 o 
  -8   0  10     3170.39     2782.92    118.16 o 
  -6   0  10     4600.59     4035.21    101.52 o 
  -4   0  10     7039.53     6912.83    177.84 o 
   2   0  10     3735.73     4444.15    109.37 o 
   4   0  10      911.79      964.90     94.55 o 
   6   0  10      644.16      671.76     71.35 o 
   8   0  10      897.15      484.77    647.73 o 
  10   0  10      398.01      263.57    102.16 o 
 -19   1  10     1375.06     1333.97     59.76 o 
 -17   1  10     3000.33     3222.01    109.59 o 
 -15   1  10      747.98      876.63     55.52 o 
 -13   1  10       11.27        0.00     47.61 o 
 -11   1  10     3556.69     3567.01     58.78 o 
  -9   1  10    19728.44    19583.47    174.09 o 
  -7   1  10    36905.75    34696.09    656.92 o 
  -5   1  10     4638.03     4453.15     62.42 o 
  -3   1  10      838.43      965.93     59.36 o 
  -1   1  10     2923.74     2694.19    116.97 o 
   1   1  10     5897.42     5627.65    207.78 o 
   3   1  10     4955.71     4999.99    230.16 o 
   5   1  10       36.88       78.65     56.83 o 
   7   1  10      355.85      534.05     98.62 o 
   9   1  10     1124.04      810.78    232.97 o 
 -18   2  10      718.15      875.69     52.66 o 
 -16   2  10      990.70     1095.91     47.88 o 
 -14   2  10        9.58       48.30     47.57 o 
 -12   2  10      586.87      514.20     56.79 o 
 -10   2  10    12113.10    11902.03     59.58 o 
  -8   2  10     4378.66     4264.67     65.81 o 
  -6   2  10     5313.43     5052.19     82.26 o 
  -4   2  10        6.83       38.53    108.76 o 
  -2   2  10    18920.69    19555.46    482.07 o 
   0   2  10    23509.96    23066.03    619.78 o 
   2   2  10     9904.31     9882.87    147.19 o 
   4   2  10     5214.65     5187.82     59.79 o 
   6   2  10      243.90      299.74     53.93 o 
   8   2  10     2093.75     1693.12    765.62 o 
  10   2  10     1075.24      705.57    245.73 o 
 -17   3  10       31.64       49.19     47.26 o 
 -15   3  10       21.23        0.00    118.16 o 
 -13   3  10      669.49      568.50     78.47 o 
 -11   3  10    10060.47     9771.61     54.02 o 
  -9   3  10    10017.15    10123.13     74.29 o 
  -7   3  10     1671.12     1552.56     42.28 o 
  -5   3  10       74.84      102.71     58.75 o 
  -3   3  10     6378.09     6485.02     96.48 o 
  -1   3  10    28824.38    29144.32    405.59 o 
   1   3  10    22058.46    21684.82    392.40 o 
   3   3  10    10133.85    10153.25     54.09 o 
   5   3  10     1226.29     1229.79     54.19 o 
   7   3  10      791.26      542.69    216.01 o 
   9   3  10     2034.32     1407.08    539.46 o 
 -18   4  10      149.10       67.02     48.03 o 
 -16   4  10      432.20      513.09     68.05 o 
 -14   4  10      317.45      447.59    122.33 o 
 -12   4  10     2017.29     1880.55     58.25 o 
 -10   4  10     1537.26     1564.63     45.69 o 
  -8   4  10     6560.48     6505.50     88.31 o 
  -6   4  10     1824.50     1909.92     52.16 o 
  -4   4  10      277.22      297.37     45.60 o 
  -2   4  10     3886.17     3945.76     49.82 o 
   0   4  10    10479.25    10500.17     79.61 o 
   2   4  10     6568.68     6662.37     83.75 o 
   4   4  10     1346.09     1216.82     46.39 o 
   6   4  10        7.53        0.00    340.19 o 
   8   4  10      313.22      298.99    137.23 o 
 -17   5  10     1309.53     1332.19    407.50 o 
 -15   5  10      947.33      819.99    175.61 o 
 -13   5  10       15.28       53.17     45.34 o 
 -11   5  10       43.88      113.37     52.77 o 
  -9   5  10     2661.57     2705.28     53.60 o 
  -7   5  10     5546.46     5627.28     57.22 o 
  -5   5  10     3209.04     3130.60     47.54 o 
  -3   5  10        4.67        0.00     41.47 o 
  -1   5  10       35.43       30.10     42.96 o 
   1   5  10      970.33      996.88     45.23 o 
   3   5  10      229.29      265.98     56.31 o 
   5   5  10       67.04       56.65     41.63 o 
   7   5  10      188.96      205.35    137.78 o 
   9   5  10      218.29      283.94    153.17 o 
 -16   6  10      874.97      718.55    260.42 o 
 -14   6  10      231.69      227.37    100.10 o 
 -12   6  10       18.70      118.68     50.74 o 
 -10   6  10     1417.34     1446.07     50.57 o 
  -8   6  10     4848.50     4827.17     46.38 o 
  -6   6  10     2386.64     2365.01     46.90 o 
  -4   6  10      201.90      211.10     41.11 o 
  -2   6  10      115.14      137.91     46.41 o 
   0   6  10      289.81      292.63     41.35 o 
   2   6  10      821.85      663.67     44.41 o 
   4   6  10        8.49        0.00    262.15 o 
   6   6  10      360.58      262.13     93.70 o 
   8   6  10      337.72      283.44    217.85 o 
 -15   7  10      423.38       82.84     72.50 o 
 -13   7  10       37.52      583.23    399.14 o 
 -11   7  10       74.03      327.01     75.67 o 
  -9   7  10      905.02      971.43     45.05 o 
  -7   7  10     1060.11     1070.59     40.56 o 
  -5   7  10      426.89      475.49     41.12 o 
  -3   7  10       28.82       32.29     41.27 o 
  -1   7  10       69.43      160.07     41.65 o 
   1   7  10     1114.28     1039.86     44.31 o 
   3   7  10       80.39        0.00     96.17 o 
   5   7  10      209.34      124.40     66.49 o 
 -12   8  10      250.19        0.00     80.62 o 
 -10   8  10       42.44     1167.04    557.10 o 
  -8   8  10     1142.08     1177.39     95.95 o 
  -6   8  10      223.54      260.48     44.26 o 
  -4   8  10      486.02      526.44     55.47 o 
  -2   8  10      776.10      839.39     45.28 o 
   0   8  10      970.33     1363.84    189.62 o 
   2   8  10      839.34      722.39    107.03 o 
   4   8  10       89.30      131.83     36.39 o 
 -11   9  10       92.50        0.00    176.10 o 
  -9   9  10        4.68      711.39    370.44 o 
  -7   9  10      437.86     1458.45    376.95 o 
  -5   9  10      230.00     1158.61    297.67 o 
  -3   9  10     1117.46     1717.38    261.72 o 
  -1   9  10     1911.64     1601.62    303.11 o 
   1   9  10      834.10      510.28    178.07 o 
   3   9  10       72.25      117.71     64.11 o 
  -8  10  10       37.37      329.63    200.06 o 
  -6  10  10       35.58      578.71    269.75 o 
  -4  10  10       59.69        0.00    155.09 o 
  -2  10  10       53.25       25.00     38.87 o 
 -19   1  11        4.33       57.27     49.98 o 
 -17   1  11      721.31      631.79     44.06 o 
 -15   1  11      662.95      692.00     45.53 o 
 -13   1  11     1575.68     1536.33     70.28 o 
 -11   1  11     4607.30     4567.55     64.66 o 
  -9   1  11     4472.05     4467.48     68.85 o 
  -7   1  11      848.00      847.28     55.24 o 
  -5   1  11      289.07      386.07     58.24 o 
  -3   1  11     4793.68     4662.84    127.37 o 
  -1   1  11     2200.63     2093.11     65.29 o 
   1   1  11     4549.47     4467.66    194.37 o 
   3   1  11     1242.49     1167.23     59.61 o 
   5   1  11     1706.15     1644.23     50.42 o 
   7   1  11       95.30        0.00    281.52 o 
   9   1  11       52.62       64.86     34.13 o 
 -18   2  11      279.12      352.42     60.66 o 
 -16   2  11      476.17      447.86     47.64 o 
 -14   2  11      945.94      907.89     59.27 o 
 -12   2  11     6481.61     6315.05     80.14 o 
 -10   2  11     1381.45     1444.86     51.52 o 
  -8   2  11      240.79      239.54     54.49 o 
  -6   2  11     1025.22     1074.83     69.54 o 
  -4   2  11     4252.07     4222.81     76.40 o 
  -2   2  11     7529.48     7627.76     84.68 o 
   0   2  11     7090.19     7136.38    111.47 o 
   2   2  11     5303.81     5427.42     68.97 o 
   4   2  11      249.61      149.22     56.90 o 
   6   2  11       30.46      560.62    294.12 o 
   8   2  11        5.34       25.28     51.75 o 
 -17   3  11       24.73      125.29     61.52 o 
 -15   3  11      127.03      146.61     47.19 o 
 -13   3  11      455.22      515.11     54.74 o 
 -11   3  11      519.84      539.30     48.83 o 
  -9   3  11      215.85      219.75     57.52 o 
  -7   3  11      120.26      248.28     61.56 o 
  -5   3  11       23.05      178.48     70.94 o 
  -3   3  11      653.84      665.96     67.13 o 
  -1   3  11     1714.44     1588.65     67.79 o 
   1   3  11       16.23        0.00     58.61 o 
   3   3  11       47.09       40.10     46.77 o 
   5   3  11      211.52      231.82     47.23 o 
   7   3  11      513.40      439.72    159.95 o 
   9   3  11      116.05       42.62     37.47 o 
 -18   4  11      362.45      956.36    289.83 o 
 -16   4  11      247.13      177.44     68.24 o 
 -14   4  11      369.18     1015.80    358.46 o 
 -12   4  11      548.69      581.24     45.35 o 
 -10   4  11      112.94      146.79     47.72 o 
  -8   4  11      619.59      608.73     46.08 o 
  -6   4  11       31.00       35.74     48.51 o 
  -4   4  11     1905.71     2044.49     46.53 o 
  -2   4  11     1331.54     1408.38     51.57 o 
   0   4  11      322.02      266.78     73.74 o 
   2   4  11      214.05      185.23     47.27 o 
   4   4  11      319.83      422.06     45.71 o 
   6   4  11     2100.29     1797.87    595.41 o 
   8   4  11      515.17      420.00    195.14 o 
 -17   5  11      692.99     1131.96    246.34 o 
 -15   5  11       47.28       60.46     94.39 o 
 -13   5  11      780.78     1248.53    276.27 o 
 -11   5  11       45.84       25.58     51.50 o 
  -9   5  11      371.47      398.89     55.06 o 
  -7   5  11      618.46      665.24     44.64 o 
  -5   5  11      189.60      162.98     46.55 o 
  -3   5  11     2748.85     2768.61     44.75 o 
  -1   5  11       48.41        8.21     48.56 o 
   1   5  11      471.98      519.47     41.15 o 
   3   5  11      682.66      727.04     44.93 o 
   5   5  11     2210.96     2074.20    375.17 o 
   7   5  11     1686.23     1641.15    472.70 o 
 -16   6  11        8.13        0.00     90.44 o 
 -14   6  11      450.94      851.46    325.03 o 
 -12   6  11     2641.88     2432.86    186.99 o 
 -10   6  11     1894.87     1856.06     54.94 o 
  -8   6  11      379.53      339.51     48.85 o 
  -6   6  11      136.54      124.91     48.72 o 
  -4   6  11     2924.26     2945.67     53.28 o 
  -2   6  11     6080.55     5846.99     84.55 o 
   0   6  11     4743.15     4848.00     54.14 o 
   2   6  11     1250.31     1606.14    228.49 o 
   4   6  11        7.67       42.59     36.09 o 
   6   6  11      639.76      543.51    131.38 o 
 -15   7  11      932.71      274.17    189.51 o 
 -13   7  11     2438.98     1996.17    693.96 o 
 -11   7  11     5947.07     5652.04   1393.91 o 
  -9   7  11     4708.79     5002.48    190.37 o 
  -7   7  11      664.71      647.80     45.35 o 
  -5   7  11      601.13      630.49     49.34 o 
  -3   7  11     3058.37     3106.02     73.59 o 
  -1   7  11     7442.73     7401.82    130.45 o 
   1   7  11     2417.54     2539.81    379.99 o 
   3   7  11      929.49      802.30    134.55 o 
   5   7  11       61.59       79.90     40.56 o 
 -12   8  11     1145.06      328.50    393.25 o 
 -10   8  11     2113.24     1826.15    321.12 o 
  -8   8  11      191.13      253.10     59.47 o 
  -6   8  11      518.57     1111.62    291.41 o 
  -4   8  11     1797.74     2160.41    162.84 o 
  -2   8  11     4628.66     4561.51    565.29 o 
   0   8  11     4633.48     4444.23    522.97 o 
   2   8  11      876.57      950.69    137.03 o 
   4   8  11       14.95      238.95     76.27 o 
 -11   9  11     1161.32      793.02    337.79 o 
  -9   9  11      742.02      423.41    204.23 o 
  -7   9  11        5.22      875.96    446.60 o 
  -5   9  11      402.08      850.96    264.63 o 
  -3   9  11     1402.70     1793.66    345.33 o 
  -1   9  11     1431.58     1214.04    174.83 o 
   1   9  11      627.84      447.23    167.86 o 
  -6  10  11        1.41       11.51     40.68 o 
  -4  10  11      416.59      355.62     99.60 o 
 -18   0  12        6.32       22.06     72.73 o 
 -16   0  12      114.94      195.67     95.45 o 
 -14   0  12      870.78      841.79     66.84 o 
 -12   0  12      101.54      182.50     66.77 o 
 -10   0  12     5871.23     5689.01     98.16 o 
  -8   0  12     5028.51     4992.43    134.89 o 
  -6   0  12    11092.57    11231.95    204.19 o 
  -2   0  12     1231.89     1146.60    121.02 o 
   0   0  12      866.66      954.35    111.22 o 
   2   0  12    10283.84    10492.16    109.37 o 
   4   0  12     9020.80     8656.11    534.02 o 
   6   0  12     6402.66     6424.02    201.10 o 
   8   0  12     1457.69     1339.72    443.11 o 
 -19   1  12        0.14       15.47     54.95 o 
 -17   1  12      206.65      171.15     43.83 o 
 -15   1  12     1531.31     1536.49     47.02 o 
 -13   1  12     3740.63     3646.58     62.80 o 
 -11   1  12      325.48      413.83     59.18 o 
  -9   1  12      819.36      823.13     54.75 o 
  -7   1  12    10754.52    10632.26    159.41 o 
  -5   1  12    15709.46    15578.35    230.52 o 
  -3   1  12     8661.02     8192.62    261.03 o 
  -1   1  12     1376.90     1330.88     57.98 o 
   1   1  12     1083.78     1066.23     57.09 o 
   3   1  12     5937.94     5866.07    135.27 o 
   5   1  12     6074.16     6126.61    137.77 o 
   7   1  12     2568.22     2188.49    289.49 o 
   9   1  12      405.05      274.76    101.59 o 
 -18   2  12      120.38        0.00     49.62 o 
 -16   2  12     1775.16     1734.02     58.38 o 
 -14   2  12     8247.81     8113.59    312.00 o 
 -12   2  12     3412.42     3453.46     52.89 o 
 -10   2  12     7660.75     7733.70     80.09 o 
  -8   2  12       19.90       68.46     58.55 o 
  -6   2  12     9373.17     9477.96     83.83 o 
  -4   2  12    11965.42    11642.55    154.42 o 
  -2   2  12     4205.98     4075.36     61.98 o 
   0   2  12     2647.01     2588.67     51.16 o 
   2   2  12       26.23       73.97     59.19 o 
   4   2  12     1637.02     1684.48     59.90 o 
   6   2  12      642.54      490.56    223.77 o 
   8   2  12      160.70      127.24     64.57 o 
 -17   3  12     1132.15     1148.33     49.17 o 
 -15   3  12     3478.68     3468.07     66.72 o 
 -13   3  12     5010.31     5166.92     96.27 o 
 -11   3  12     7045.93     7086.50     64.48 o 
  -9   3  12      979.10      944.26     61.18 o 
  -7   3  12     1591.00     1599.95     61.73 o 
  -5   3  12     2754.16     2594.02     70.56 o 
  -3   3  12     5208.07     5035.53     55.81 o 
  -1   3  12     4251.01     4242.20     59.11 o 
   1   3  12       32.96       69.18     45.28 o 
   3   3  12     1598.50     1592.32     44.39 o 
   5   3  12      348.98      387.61     48.21 o 
   7   3  12       75.16      289.76    122.97 o 
 -18   4  12      116.09      175.90     50.39 o 
 -16   4  12     1555.98     1510.73     58.90 o 
 -14   4  12     2259.32     2035.95    206.04 o 
 -12   4  12     4296.98     4444.09     79.95 o 
 -10   4  12      346.75      406.04     56.37 o 
  -8   4  12      132.73      234.52     48.58 o 
  -6   4  12     5082.47     5147.00     54.11 o 
  -4   4  12     6362.35     6371.43    209.06 o 
  -2   4  12     2135.18     2191.80     62.07 o 
   0   4  12      218.70      290.77     66.82 o 
   2   4  12      257.32      225.16     46.88 o 
   4   4  12     1078.97     1018.93     89.35 o 
   6   4  12      477.12      419.71     83.02 o 
   8   4  12       10.56        0.00     36.48 o 
 -17   5  12       32.16      129.57     62.43 o 
 -15   5  12      208.79      266.01    145.49 o 
 -13   5  12      302.83      292.12     50.91 o 
 -11   5  12       99.93      130.47     54.16 o 
  -9   5  12      539.23      507.45     68.80 o 
  -7   5  12     1959.84     2029.56     46.61 o 
  -5   5  12     4840.88     4791.94     48.03 o 
  -3   5  12     2273.92     2243.30     53.42 o 
  -1   5  12       12.19       68.21     57.40 o 
   1   5  12      900.68      979.89     47.47 o 
   3   5  12     1865.91     1652.37    429.53 o 
   5   5  12     2147.59     1915.29    371.58 o 
   7   5  12      839.15      563.04    218.95 o 
 -16   6  12       11.64      853.55    511.50 o 
 -14   6  12        9.87       49.78     56.36 o 
 -12   6  12       11.02        0.00    107.24 o 
 -10   6  12     1227.66     1223.71     53.12 o 
  -8   6  12     4777.31     4687.14     54.18 o 
  -6   6  12     2668.72     2815.39     43.88 o 
  -4   6  12     1994.13     1993.86     50.88 o 
  -2   6  12     2061.32     2014.81     51.48 o 
   0   6  12     1864.51     1923.50    127.10 o 
   2   6  12     2258.93     2090.37    369.03 o 
   4   6  12     2358.36     2346.35    408.21 o 
   6   6  12     2208.53     1873.83    349.97 o 
 -15   7  12       90.30        0.00     56.44 o 
 -13   7  12      113.56       71.32     33.18 o 
 -11   7  12       19.90        7.41     42.41 o 
  -9   7  12      130.01      117.01     54.77 o 
  -7   7  12       70.31      560.96    239.88 o 
  -5   7  12     1125.82     1415.86    195.21 o 
  -3   7  12     1186.70     1615.68    267.53 o 
  -1   7  12       12.68        0.00    108.55 o 
   1   7  12      355.01      303.13     73.37 o 
   3   7  12      405.49      367.01     87.03 o 
   5   7  12      471.34      411.10    121.95 o 
 -12   8  12     1572.80      964.66    359.01 o 
 -10   8  12      411.64      318.42     68.93 o 
  -8   8  12       30.78       51.68     49.08 o 
  -6   8  12      152.89       59.11     69.09 o 
  -4   8  12       79.15       71.61     55.71 o 
  -2   8  12      200.64      234.69     57.45 o 
   0   8  12       22.57       37.34     34.49 o 
   2   8  12        3.50       94.69     48.99 o 
 -11   9  12      324.79      142.99    119.21 o 
  -9   9  12      157.44       56.70    107.78 o 
  -7   9  12        1.41      843.05    521.69 o 
  -5   9  12        2.65      156.80     99.51 o 
  -3   9  12        0.58      279.87    109.23 o 
  -1   9  12        0.18      691.51    300.49 o 
 -19   1  13        0.29        0.00     49.45 o 
 -17   1  13      203.23      185.40     46.55 o 
 -15   1  13      146.89      153.63     44.46 o 
 -13   1  13     1290.01     1198.99     50.08 o 
 -11   1  13     3878.94     3987.32     64.68 o 
  -9   1  13     1191.56     1233.09     56.31 o 
  -7   1  13      300.58      288.68     56.58 o 
  -5   1  13      686.89      666.99     58.82 o 
  -3   1  13        4.94       25.96     56.52 o 
  -1   1  13       17.66        9.77     51.13 o 
   1   1  13      533.73      538.90     54.86 o 
   3   1  13       12.86        0.00     49.81 o 
   5   1  13       34.37       40.49     50.52 o 
   7   1  13      373.80       92.84    203.17 o 
 -18   2  13       42.85       94.16     46.47 o 
 -16   2  13      570.13      669.89     55.77 o 
 -14   2  13      429.09      517.93     81.91 o 
 -12   2  13        4.76       87.82     44.81 o 
 -10   2  13      984.23      983.47     47.34 o 
  -8   2  13      632.46      809.86     51.10 o 
  -6   2  13        6.67       32.18     56.59 o 
  -4   2  13     1180.79     1195.33     86.65 o 
  -2   2  13      419.14      417.64     54.47 o 
   0   2  13      422.92      436.28     49.12 o 
   2   2  13      451.71      559.77     58.14 o 
   4   2  13       25.10       27.96     51.54 o 
   6   2  13      293.97      179.47     66.59 o 
   8   2  13      149.91       38.99     78.44 o 
 -17   3  13      282.98      331.75     44.78 o 
 -15   3  13      281.70      261.36     65.93 o 
 -13   3  13      359.49      378.56     47.35 o 
 -11   3  13      122.42      150.90     51.56 o 
  -9   3  13     2094.02     2057.28     58.06 o 
  -7   3  13     1409.89     1352.97     78.39 o 
  -5   3  13     1983.36     1880.64     69.41 o 
  -3   3  13        1.94        0.00     55.13 o 
  -1   3  13       47.83        0.00     49.43 o 
   1   3  13     2173.92     2202.04     49.34 o 
   3   3  13      181.38      231.75     56.50 o 
   5   3  13      348.98      317.52     79.00 o 
   7   3  13      105.45      222.29    138.91 o 
 -18   4  13      772.33      727.57    106.60 o 
 -16   4  13      473.02      419.69     46.14 o 
 -14   4  13       31.98        0.00    493.15 o 
 -12   4  13      200.29      102.46     64.45 o 
 -10   4  13     5056.43     4832.05     84.65 o 
  -8   4  13    11661.66    11468.86     95.33 o 
  -6   4  13     6118.42     6189.85    119.56 o 
  -4   4  13     1585.31     1599.76     67.78 o 
  -2   4  13     1861.29     1771.13     97.91 o 
   0   4  13     1263.86     1337.84     62.59 o 
   2   4  13     2547.81     2646.09     48.15 o 
   4   4  13     1375.86     1277.69    175.90 o 
   6   4  13      951.50      813.61    189.23 o 
 -17   5  13      134.92      176.38     67.79 o 
 -15   5  13       32.44       31.30     44.62 o 
 -13   5  13       52.58        0.00    109.54 o 
 -11   5  13     1278.90     1215.39     57.02 o 
  -9   5  13     5277.82     5206.98     62.59 o 
  -7   5  13     5474.64     5640.38    100.50 o 
  -5   5  13     3711.35     3757.62     50.36 o 
  -3   5  13     1778.79     1733.00     80.62 o 
  -1   5  13      303.71      324.96     54.22 o 
   1   5  13     1507.17     1977.85    197.92 o 
   3   5  13     1598.44     1755.44    311.58 o 
   5   5  13     1243.37     1137.14    231.58 o 
 -16   6  13      665.70      397.37    167.40 o 
 -14   6  13      371.01      288.54    105.77 o 
 -12   6  13       24.92       56.80     63.72 o 
 -10   6  13      363.63     1109.09    429.58 o 
  -8   6  13     1112.66     1193.44     49.00 o 
  -6   6  13     1459.52     1507.35     49.68 o 
  -4   6  13      844.11      885.99     46.11 o 
  -2   6  13        4.98       81.17     62.82 o 
   0   6  13      951.39      672.02    290.49 o 
   2   6  13     1468.78     1299.06    255.57 o 
   4   6  13      568.50      424.35     98.83 o 
 -15   7  13      734.67      868.59    378.24 o 
 -13   7  13      291.89      227.16    110.08 o 
 -11   7  13      164.74      163.24     76.18 o 
  -9   7  13      317.17      243.27    115.44 o 
  -7   7  13     1353.17     1088.29    413.69 o 
  -5   7  13      477.50      238.61    274.31 o 
  -3   7  13       34.66       25.94     36.75 o 
  -1   7  13       43.48       81.87     34.27 o 
   1   7  13      778.33      815.44    185.87 o 
   3   7  13      682.67      561.04    136.73 o 
 -12   8  13       69.79      387.36    242.29 o 
 -10   8  13       14.28       81.10     63.19 o 
  -8   8  13       99.54       58.52     38.38 o 
  -6   8  13      618.32      597.09    149.86 o 
  -4   8  13       25.98        0.00     36.85 o 
  -2   8  13      740.64     1131.50    277.91 o 
   0   8  13      813.39      831.20    104.22 o 
   2   8  13      813.99      745.81    112.15 o 
  -9   9  13      994.04      720.39    184.68 o 
  -7   9  13     1939.85     1994.67    359.21 o 
  -5   9  13      938.17      740.03    150.09 o 
  -3   9  13      117.14       43.82     53.54 o 
  -1   9  13      515.43     1234.17    458.90 o 
 -18   0  14     3162.98     3114.41     80.30 o 
 -16   0  14      454.02      642.60     71.47 o 
 -14   0  14      699.83      676.34     71.75 o 
 -12   0  14      116.01      172.01     62.84 o 
 -10   0  14    14905.81    15133.00     85.19 o 
  -8   0  14    12681.79    12693.18    171.56 o 
  -6   0  14      940.16      732.88    116.62 o 
  -4   0  14       93.73      100.17    145.94 o 
  -2   0  14     2720.71     2929.91    132.02 o 
   0   0  14     5021.95     4996.15    120.67 o 
   2   0  14     1372.45     1284.22     70.70 o 
   4   0  14        6.78      131.49     70.65 o 
   6   0  14       14.12      968.05    489.81 o 
 -19   1  14     1167.64     1229.51     48.82 o 
 -17   1  14      666.48      765.74     45.47 o 
 -15   1  14        6.02       52.59     47.92 o 
 -13   1  14     1231.21     1105.92     48.51 o 
 -11   1  14    13906.35    13728.57    133.45 o 
  -9   1  14    10302.36    10315.27     99.76 o 
  -7   1  14     5406.94     5350.19    150.04 o 
  -5   1  14      739.22      748.16     58.78 o 
  -3   1  14      517.91      545.07     72.05 o 
  -1   1  14     5307.62     5358.37     93.77 o 
   1   1  14     1926.43     1791.50     51.87 o 
   3   1  14      757.32      773.44     52.87 o 
   5   1  14       57.15       96.43     50.19 o 
   7   1  14      506.35      133.66    150.97 o 
 -18   2  14      193.04      323.40     49.53 o 
 -16   2  14      179.19      250.06     42.91 o 
 -14   2  14       10.69       16.11     73.30 o 
 -12   2  14     1345.84     1362.97     46.53 o 
 -10   2  14     2143.13     2255.21     51.10 o 
  -8   2  14     1690.36     1740.62     57.52 o 
  -6   2  14       51.46       87.89     55.10 o 
  -4   2  14     3572.76     3529.26     62.72 o 
  -2   2  14     4825.78     4795.59     68.35 o 
   0   2  14     6220.89     6372.70     79.40 o 
   2   2  14     2097.84     2138.42     61.78 o 
   4   2  14      194.13      184.39     50.17 o 
   6   2  14      446.02      429.51    133.13 o 
 -17   3  14       22.06      129.83     47.65 o 
 -15   3  14       99.48      155.11     73.26 o 
 -13   3  14      771.41      759.74     45.01 o 
 -11   3  14     1086.93     1138.12     45.74 o 
  -9   3  14      222.68      306.64     59.76 o 
  -7   3  14       77.79      104.43     54.07 o 
  -5   3  14     1546.51     1610.46     55.93 o 
  -3   3  14     8097.72     8342.23    145.17 o 
  -1   3  14    11145.37    11401.85     79.28 o 
   1   3  14     2098.88     2142.99     51.76 o 
   3   3  14      102.04      123.89     57.85 o 
   5   3  14       97.23      101.87     42.40 o 
 -18   4  14      124.95      183.87     96.47 o 
 -16   4  14      138.48      286.66     58.56 o 
 -14   4  14      138.67        0.00    164.06 o 
 -12   4  14     1532.09     1583.96     63.25 o 
 -10   4  14     2063.00     2051.60     53.41 o 
  -8   4  14      612.18      599.49     55.44 o 
  -6   4  14        9.02       33.76     55.01 o 
  -4   4  14     2360.72     2407.37     54.08 o 
  -2   4  14     7178.01     7169.03    144.01 o 
   0   4  14     2933.04     2914.91     47.16 o 
   2   4  14     1833.63     2350.00    302.69 o 
   4   4  14       48.72       14.54     41.00 o 
   6   4  14      421.66      263.39     89.36 o 
 -17   5  14      474.34      628.49     54.33 o 
 -15   5  14      118.75      158.25     46.91 o 
 -13   5  14      512.16      313.28    361.20 o 
 -11   5  14     2432.72     2591.39     76.95 o 
  -9   5  14     5943.90     5795.93     64.63 o 
  -7   5  14     2885.58     2803.77     64.14 o 
  -5   5  14      294.54      228.57     49.64 o 
  -3   5  14      208.82      219.64     57.06 o 
  -1   5  14      298.65      387.72     52.12 o 
   1   5  14     1286.35      890.53    333.89 o 
   3   5  14       89.05      101.29     38.20 o 
   5   5  14       65.80      129.39     46.15 o 
 -16   6  14       61.58       15.01     51.35 o 
 -14   6  14       15.02        0.00     67.48 o 
 -12   6  14     1047.99      899.94    310.04 o 
 -10   6  14     1042.36      715.30    563.17 o 
  -8   6  14     2643.29     3212.30    460.27 o 
  -6   6  14      483.27      524.78     52.66 o 
  -4   6  14        4.43       76.60     40.39 o 
  -2   6  14       14.14      244.97    145.80 o 
   0   6  14      549.96      482.27    118.02 o 
   2   6  14       61.08       40.88     39.84 o 
   4   6  14      170.36       87.62     40.98 o 
 -13   7  14       93.94      107.14     66.91 o 
 -11   7  14       37.46       23.91     46.26 o 
  -9   7  14     1009.50      840.35    168.12 o 
  -7   7  14      698.68      637.63    142.00 o 
  -5   7  14       11.54       34.86     36.74 o 
  -3   7  14       70.59       93.58     33.85 o 
  -1   7  14       18.73       60.03     34.41 o 
   1   7  14      105.65       68.75     51.28 o 
   3   7  14        8.78       80.47     41.09 o 
 -12   8  14      172.27      208.65     99.39 o 
 -10   8  14       90.83       22.53     52.26 o 
  -8   8  14       17.23      804.07    366.61 o 
  -6   8  14       67.57        0.00     44.82 o 
  -4   8  14      343.55      178.01     60.60 o 
  -2   8  14      699.69      457.57    139.96 o 
   0   8  14      169.95      149.81     33.80 o 
  -9   9  14      198.05      822.79    336.31 o 
  -7   9  14      367.61      214.13    101.91 o 
  -5   9  14      844.92      650.90    141.31 o 
  -3   9  14     1270.62      871.01    242.95 o 
 -19   1  15      423.47      382.82     46.51 o 
 -17   1  15      576.13      675.90     45.36 o 
 -15   1  15      664.36      722.29     48.16 o 
 -13   1  15      458.13      459.75     51.45 o 
 -11   1  15     1467.55     1441.11     57.83 o 
  -9   1  15      173.30      225.60     55.08 o 
  -7   1  15      813.32      716.97     60.20 o 
  -5   1  15      412.48      301.85     58.58 o 
  -3   1  15     1009.80     1014.23     89.42 o 
  -1   1  15     2478.99     2438.87     63.64 o 
   1   1  15      660.51      706.42     53.35 o 
   3   1  15      237.89      184.41     51.26 o 
   5   1  15       85.02      592.66    226.84 o 
 -18   2  15      547.13      552.36     45.26 o 
 -16   2  15      571.45      549.13     51.13 o 
 -14   2  15      155.77      192.49     51.19 o 
 -12   2  15      927.08      954.80     47.00 o 
 -10   2  15      586.25      576.29     50.57 o 
  -8   2  15      999.31     1021.68     59.69 o 
  -6   2  15     1134.18     1060.74     56.07 o 
  -4   2  15     3387.49     3376.47     60.91 o 
  -2   2  15     5477.66     5646.12    100.83 o 
   0   2  15      401.87      334.89     54.43 o 
   2   2  15      167.85      106.22     52.57 o 
   4   2  15       99.08      718.60    289.67 o 
   6   2  15       45.14       45.87     43.98 o 
 -17   3  15       24.11       51.55     51.54 o 
 -15   3  15        4.29        0.00     58.49 o 
 -13   3  15     1386.47     1395.67     47.22 o 
 -11   3  15      743.59      733.69     48.92 o 
  -9   3  15      704.65      731.20     53.22 o 
  -7   3  15       56.22       63.22     59.75 o 
  -5   3  15      232.65      274.66     53.84 o 
  -3   3  15     2110.08     2105.61     55.57 o 
  -1   3  15       12.13        0.00     51.49 o 
   1   3  15      400.41      334.15     50.74 o 
   3   3  15        7.15      915.75    454.96 o 
   5   3  15      300.48      283.50     78.98 o 
 -18   4  15      712.84      714.47     54.30 o 
 -16   4  15        6.26        2.06     58.58 o 
 -14   4  15      229.08      189.34     68.76 o 
 -12   4  15      958.40      968.99     44.54 o 
 -10   4  15      453.86      534.17     47.52 o 
  -8   4  15      421.23      397.34     52.59 o 
  -6   4  15       54.11      137.77     57.55 o 
  -4   4  15      134.91      165.34     51.79 o 
  -2   4  15      243.33      259.17     65.86 o 
   0   4  15      115.54       70.11     48.72 o 
   2   4  15        8.99        0.00    302.51 o 
   4   4  15      527.14      434.64    167.49 o 
 -17   5  15      120.05      164.06     55.17 o 
 -15   5  15        7.18       24.74     45.34 o 
 -13   5  15      171.52      129.02     84.22 o 
 -11   5  15      638.27     1227.17    339.00 o 
  -9   5  15      215.11      163.57     50.50 o 
  -7   5  15      273.95      260.76     56.25 o 
  -5   5  15      139.18      140.37     51.78 o 
  -3   5  15      175.03      165.51     65.11 o 
  -1   5  15      165.86      801.40    352.79 o 
   1   5  15      197.04      138.21     42.12 o 
   3   5  15      340.78      383.82    102.50 o 
 -16   6  15      198.27        9.22     46.27 o 
 -14   6  15      462.76      216.98    117.72 o 
 -12   6  15      455.63      256.01    135.32 o 
 -10   6  15       85.10      132.08     50.55 o 
  -8   6  15        0.48     1073.63    568.30 o 
  -6   6  15     1005.29     1283.96    246.95 o 
  -4   6  15     2043.40     1559.87    311.51 o 
  -2   6  15     1516.44     1393.33    271.71 o 
   0   6  15      176.18      174.26     49.33 o 
   2   6  15        0.35        0.00     56.25 o 
 -13   7  15     2301.00     1895.16    488.15 o 
 -11   7  15     1553.94     1525.44    415.66 o 
  -9   7  15      192.83      125.19     55.01 o 
  -7   7  15      758.48     1201.20    307.55 o 
  -5   7  15     1354.53     1227.03    175.07 o 
  -3   7  15     3197.45     3737.00    535.05 o 
  -1   7  15     2769.39     2747.49    455.55 o 
   1   7  15      894.17      701.20    153.62 o 
 -12   8  15     1000.17      767.93    225.13 o 
 -10   8  15      398.63      147.22    164.34 o 
  -8   8  15      107.53       56.28     35.36 o 
  -6   8  15      847.62      553.97    211.57 o 
  -4   8  15     2913.40     2642.40    488.32 o 
  -2   8  15     2684.24     2362.57    564.30 o 
 -18   0  16      126.96      201.73     93.11 o 
 -16   0  16       23.33      101.37     66.65 o 
 -14   0  16      540.94      596.21     71.96 o 
 -12   0  16      314.56      387.67    108.94 o 
 -10   0  16       26.35        0.00     68.80 o 
  -8   0  16     2952.68     3179.74    178.49 o 
  -6   0  16     4810.21     5296.72    216.07 o 
  -4   0  16     1408.57     1638.67    156.44 o 
  -2   0  16      336.59      378.23    120.12 o 
   0   0  16     2304.74     2417.49     68.59 o 
   2   0  16     3289.76     3465.76    168.09 o 
   4   0  16     3356.52     3419.52     98.21 o 
 -19   1  16        2.70       56.02     44.73 o 
 -17   1  16      176.51      153.25     49.78 o 
 -15   1  16     1098.14     1114.06     49.53 o 
 -13   1  16      574.35      684.20     54.73 o 
 -11   1  16     1132.21     1156.93     58.14 o 
  -9   1  16      935.38      956.15     59.80 o 
  -7   1  16     3685.17     3832.80     65.02 o 
  -5   1  16     6422.89     6585.77    256.96 o 
  -3   1  16      550.55      501.64     56.55 o 
  -1   1  16      472.90      535.98     53.69 o 
   1   1  16     1481.96     1517.24     52.22 o 
   3   1  16     3048.19     3035.81     54.05 o 
   5   1  16     1679.32     1893.94    165.64 o 
 -18   2  16     1198.80     1123.33     44.52 o 
 -16   2  16     2039.92     2054.33     52.27 o 
 -14   2  16     3607.30     3646.17     62.92 o 
 -12   2  16     1884.88     1846.50     49.81 o 
 -10   2  16      256.75      275.46     55.41 o 
  -8   2  16     3576.75     3602.01     59.62 o 
  -6   2  16     3371.96     3324.04     63.67 o 
  -4   2  16     4518.66     4321.98    102.91 o 
  -2   2  16      702.96      555.59     64.57 o 
   0   2  16       53.36      155.53     52.31 o 
   2   2  16     1215.40     1271.38     53.28 o 
   4   2  16      413.67      986.41    280.98 o 
 -17   3  16     2054.73     2191.66     50.38 o 
 -15   3  16     2271.46     2428.67     61.04 o 
 -13   3  16     1131.82     1270.37     49.40 o 
 -11   3  16      624.44      676.18     48.20 o 
  -9   3  16      157.70      296.67     55.78 o 
  -7   3  16     3815.89     3821.45     57.14 o 
  -5   3  16     3521.03     3350.71     58.17 o 
  -3   3  16      880.36      762.82     82.24 o 
  -1   3  16      273.70      348.35     50.88 o 
   1   3  16      141.12      215.34     57.48 o 
   3   3  16      313.42      173.55    224.66 o 
 -16   4  16     1182.92     1232.60     48.85 o 
 -14   4  16     1499.18     1460.60    203.44 o 
 -12   4  16      885.71      978.47     57.88 o 
 -10   4  16       10.43        0.00     82.40 o 
  -8   4  16     1610.15     1590.91     53.82 o 
  -6   4  16     2747.38     2902.22     57.10 o 
  -4   4  16     1304.69     1278.42     53.14 o 
  -2   4  16     1561.63     1518.87    143.25 o 
   0   4  16       27.21       55.35     48.86 o 
   2   4  16      209.88       89.28     40.23 o 
   4   4  16      203.77      202.01     58.01 o 
 -15   5  16      341.40      314.77     50.01 o 
 -13   5  16      259.82      167.52     45.10 o 
 -11   5  16       26.39     1087.95    434.57 o 
  -9   5  16     1054.20     1051.93     53.48 o 
  -7   5  16      877.35     1138.98     69.95 o 
  -5   5  16      824.99      844.97    131.79 o 
  -3   5  16      639.47      671.75     84.40 o 
  -1   5  16      132.09      114.80     49.06 o 
   1   5  16      683.09      563.39    148.43 o 
   3   5  16      809.07      716.46    160.04 o 
 -14   6  16      254.95      150.69     43.31 o 
 -12   6  16      402.61      430.06     91.25 o 
 -10   6  16      974.18      831.05    261.43 o 
  -8   6  16      319.30      213.54    296.65 o 
  -6   6  16      757.03      397.04    489.59 o 
  -4   6  16       60.59       23.91     51.19 o 
  -2   6  16      797.12      729.50    156.55 o 
   0   6  16     1936.15     1784.81    304.20 o 
   2   6  16     1556.65     1418.66    194.75 o 
 -13   7  16        8.70       10.84     58.81 o 
 -11   7  16        3.54        2.94     41.62 o 
  -9   7  16      568.68     1015.95    408.48 o 
  -7   7  16      343.73        0.32    110.22 o 
  -5   7  16      127.72       57.26     39.50 o 
  -3   7  16        1.34        0.00     73.31 o 
  -1   7  16      397.01      278.91    106.87 o 
 -10   8  16        2.76        0.00     33.52 o 
  -8   8  16      102.92       93.75     34.66 o 
  -6   8  16      151.58       69.88     55.06 o 
  -4   8  16       54.77       56.53     30.30 o 
 -17   1  17      862.59      804.60     50.02 o 
 -15   1  17     1381.48     1310.82     46.19 o 
 -13   1  17       40.23       25.05     55.00 o 
 -11   1  17      875.32      914.91     57.33 o 
  -9   1  17        7.54        0.00     59.74 o 
  -7   1  17       55.91       53.35     61.66 o 
  -5   1  17       20.20        0.00     79.47 o 
  -3   1  17        0.37       36.99     67.78 o 
  -1   1  17      321.97      311.98     54.14 o 
   1   1  17       55.28       79.33     51.66 o 
   3   1  17       42.78       52.03     46.45 o 
 -18   2  17      420.06      495.75     43.82 o 
 -16   2  17      245.66      339.20     59.62 o 
 -14   2  17      122.67      176.47     50.16 o 
 -12   2  17      865.97      785.26     48.95 o 
 -10   2  17      561.00      562.96     56.10 o 
  -8   2  17       55.74       25.30     58.45 o 
  -6   2  17       16.71       22.18     69.69 o 
  -4   2  17      588.66      546.59     92.16 o 
  -2   2  17       65.26       88.46     58.24 o 
   0   2  17        7.52       34.88     57.19 o 
   2   2  17       29.04       21.35     52.63 o 
   4   2  17       58.95      716.10    306.59 o 
 -17   3  17       72.51      101.93     50.13 o 
 -15   3  17      105.83      152.66     52.75 o 
 -13   3  17       14.96       21.30     47.65 o 
 -11   3  17       44.07       90.15     54.55 o 
  -9   3  17      758.75      720.82     52.93 o 
  -7   3  17      880.58      968.16     66.44 o 
  -5   3  17       56.48       60.65     55.07 o 
  -3   3  17       14.90       59.62    133.13 o 
  -1   3  17        7.56       38.53     48.81 o 
   1   3  17      309.11      383.20     54.06 o 
   3   3  17      115.06        0.00     73.21 o 
 -16   4  17       16.25       91.73     89.03 o 
 -14   4  17      308.23        0.00    242.33 o 
 -12   4  17     1293.85     1253.77     51.09 o 
 -10   4  17     2080.67     2090.49     54.23 o 
  -8   4  17     2046.24     2004.76     53.92 o 
  -6   4  17     1245.60     1309.04     54.65 o 
  -4   4  17      231.15      258.33     79.60 o 
  -2   4  17       61.78      149.79     72.34 o 
   0   4  17     1462.27     1574.77     62.55 o 
   2   4  17      943.76      788.74    313.83 o 
 -15   5  17        1.02        0.00     37.36 o 
 -13   5  17      940.28      910.77    134.67 o 
 -11   5  17     1535.93     1584.92    182.67 o 
  -9   5  17     3750.44     3758.14    101.08 o 
  -7   5  17     1222.36     1429.05     53.00 o 
  -5   5  17      619.29      626.68     65.79 o 
  -3   5  17       34.51      250.75    126.85 o 
  -1   5  17      882.73      819.05    272.38 o 
   1   5  17     1798.87     1815.28    353.48 o 
 -14   6  17        0.24      109.30     42.81 o 
 -12   6  17       26.35       41.39     45.16 o 
 -10   6  17      654.08      524.49    186.81 o 
  -8   6  17     1038.15     1554.82    601.39 o 
  -6   6  17      336.19      508.80    316.89 o 
  -4   6  17       73.90     1165.30    669.76 o 
  -2   6  17      365.40      357.14    117.59 o 
   0   6  17      901.88      795.71    193.21 o 
 -13   7  17       66.08      142.63     46.33 o 
 -11   7  17      135.87     1088.14    537.13 o 
  -9   7  17      174.86       66.30     38.14 o 
  -7   7  17      633.20      166.60    145.24 o 
  -5   7  17      105.30        6.18     39.16 o 
  -3   7  17        2.50       39.85     47.21 o 
  -8   8  17      154.75       92.69     56.74 o 
  -6   8  17       45.08       51.26     40.43 o 
 -18   0  18      124.73      162.11    102.88 o 
 -16   0  18        2.99       30.20     66.37 o 
 -14   0  18      677.19      899.62     67.16 o 
 -12   0  18     2474.40     2500.95     85.20 o 
 -10   0  18     5418.03     5299.29     86.15 o 
  -8   0  18     1456.35     1500.02     82.24 o 
  -4   0  18      237.51      262.89    172.81 o 
  -2   0  18      448.74      399.98     80.33 o 
   0   0  18     1202.90     1206.46     67.24 o 
   2   0  18       67.63      155.53     63.71 o 
 -17   1  18       10.01      141.31     51.80 o 
 -15   1  18     1314.57     1105.81     47.16 o 
 -13   1  18     1063.42     1106.57     57.15 o 
 -11   1  18     5160.71     5056.53     86.86 o 
  -9   1  18     3763.48     3880.44    113.20 o 
  -7   1  18      349.15      364.39     63.73 o 
  -5   1  18      193.39      161.79     69.01 o 
  -3   1  18      401.41      476.04     71.88 o 
  -1   1  18     2281.82     2284.66     60.82 o 
   1   1  18      288.35      284.96     54.14 o 
   3   1  18        1.99       82.00     43.46 o 
 -18   2  18      209.13      238.29     49.06 o 
 -16   2  18       16.17       51.32     61.30 o 
 -14   2  18      512.45      537.80     55.76 o 
 -12   2  18     1386.55     1462.80     52.70 o 
 -10   2  18     1150.64     1232.35     61.74 o 
  -8   2  18        5.20       48.05     57.45 o 
  -6   2  18      471.95      516.43     58.94 o 
  -4   2  18     1922.37     2072.65     90.10 o 
  -2   2  18     5656.98     5543.96    186.08 o 
   0   2  18     1140.60     1141.66     58.62 o 
   2   2  18      131.41      143.62     53.91 o 
 -17   3  18      191.96      185.21     49.65 o 
 -15   3  18        9.31       73.43     49.79 o 
 -13   3  18      165.04      200.64     50.35 o 
 -11   3  18       37.59      103.41     55.75 o 
  -9   3  18       11.26       96.92     58.60 o 
  -7   3  18      319.55      380.98     55.61 o 
  -5   3  18     3462.78     3653.99     76.99 o 
  -3   3  18     3413.67     3401.95    131.75 o 
  -1   3  18      638.44      816.36     54.27 o 
   1   3  18      128.10      177.14     59.21 o 
 -16   4  18        0.12       31.43     57.10 o 
 -14   4  18       74.33      496.47    212.81 o 
 -12   4  18      438.72      445.70     53.31 o 
 -10   4  18       37.35       74.61     54.19 o 
  -8   4  18       23.21       26.12     59.43 o 
  -6   4  18      407.36      482.87     54.91 o 
  -4   4  18     1967.41     1986.54     63.36 o 
  -2   4  18     1107.77     1123.38     52.58 o 
   0   4  18      430.86      833.83    203.48 o 
 -15   5  18       89.92       45.83     50.30 o 
 -13   5  18     1399.03     1125.95    244.11 o 
 -11   5  18     1576.45     1763.55    157.86 o 
  -9   5  18     1047.44     1030.38     53.77 o 
  -7   5  18      287.96     1426.63    552.25 o 
  -5   5  18       18.30     1109.43    557.96 o 
  -3   5  18      207.83     1177.08    588.40 o 
  -1   5  18      236.25      181.14     42.72 o 
 -14   6  18      180.24       71.64     58.78 o 
 -12   6  18      645.11      706.69    417.69 o 
 -10   6  18     1002.21     1107.23    363.83 o 
  -6   6  18        4.16       35.57     35.41 o 
  -4   6  18       20.09       35.24     40.79 o 
  -2   6  18       73.98      924.05    513.03 o 
 -11   7  18      817.07      351.93    240.45 o 
  -7   7  18       38.90       39.88     52.10 o 
  -5   7  18        2.63        7.82     43.84 o 
 -17   1  19      169.31      219.57     44.24 o 
 -15   1  19      207.82      204.83     46.71 o 
 -13   1  19      867.09      871.76     46.11 o 
 -11   1  19      135.36      151.87     68.52 o 
  -9   1  19      225.92      304.85     62.75 o 
  -7   1  19      348.92      407.23     71.62 o 
  -5   1  19     1296.49     1376.57     71.44 o 
  -3   1  19     2724.43     2699.24     77.68 o 
  -1   1  19      654.42      761.43     71.39 o 
   1   1  19      129.38      195.29     46.01 o 
 -16   2  19        2.99      101.20     44.67 o 
 -14   2  19       51.35      108.40     54.78 o 
 -12   2  19      159.17      173.68     57.24 o 
 -10   2  19      559.67      607.40     67.18 o 
  -8   2  19     1024.99     1148.03     66.31 o 
  -6   2  19      915.44      984.04     70.19 o 
  -4   2  19     1330.26     1395.85     73.92 o 
  -2   2  19      938.37      780.98    104.74 o 
   0   2  19       41.61       74.30     57.92 o 
 -17   3  19       44.11      105.94     51.95 o 
 -15   3  19      189.08      257.18     57.10 o 
 -13   3  19      131.45       72.63     59.89 o 
 -11   3  19      265.03      253.91     86.15 o 
  -9   3  19      178.06      160.76     55.31 o 
  -7   3  19      124.81      156.53     58.18 o 
  -5   3  19       34.46       43.12     56.43 o 
  -3   3  19      348.25      181.06     64.72 o 
  -1   3  19        1.30        0.00     69.21 o 
   1   3  19       47.45       33.54     55.47 o 
 -16   4  19      194.70      188.11     65.37 o 
 -14   4  19      101.25      727.18    258.24 o 
 -12   4  19      482.79      612.14     54.49 o 
 -10   4  19       63.95      173.38     59.21 o 
  -8   4  19      278.55      420.99     99.68 o 
  -6   4  19       25.85     1174.55    652.76 o 
  -4   4  19       27.51      253.95     63.67 o 
  -2   4  19       27.65      106.36     69.22 o 
   0   4  19       79.99      585.46    245.93 o 
 -15   5  19       56.72       40.16     46.44 o 
 -13   5  19      470.93      247.36    304.03 o 
 -11   5  19      462.06     1179.98    364.24 o 
  -9   5  19      576.96      415.94    145.59 o 
  -7   5  19        7.08       54.24     39.92 o 
  -5   5  19       23.02       49.92     40.03 o 
  -3   5  19        7.00     1279.08    389.89 o 
  -1   5  19       34.42       36.50     45.10 o 
 -12   6  19      444.40      938.52    569.51 o 
 -10   6  19       64.31       26.11     36.84 o 
  -8   6  19      135.75       17.64     65.89 o 
  -4   6  19      667.02      254.20    158.60 o 
  -9   7  19      262.95       64.17     36.11 o 
 -16   0  20       53.48       54.88     72.58 o 
 -14   0  20      351.42      390.25     74.88 o 
 -12   0  20     1265.01     1207.38     72.05 o 
 -10   0  20      361.42      630.92     80.23 o 
  -8   0  20      316.26      379.19     91.88 o 
  -6   0  20      269.74      237.07     81.23 o 
  -4   0  20      135.47      193.96     81.23 o 
  -2   0  20     3438.59     3440.37    123.70 o 
   0   0  20      952.74     1105.06     60.53 o 
 -17   1  20      160.23      244.17     45.93 o 
 -15   1  20       55.33      186.63     46.14 o 
 -13   1  20        5.75       84.54     49.14 o 
 -11   1  20      607.10      612.29     69.83 o 
  -9   1  20      885.15     1015.83     73.78 o 
  -7   1  20     1045.76     1112.50     81.62 o 
  -5   1  20      446.42      332.32     79.70 o 
  -3   1  20      146.87      191.77     76.65 o 
  -1   1  20      811.52      939.51     62.07 o 
 -16   2  20     1191.08     1211.14     47.11 o 
 -14   2  20      791.40      817.10     55.72 o 
 -12   2  20        2.17       69.83     62.63 o 
 -10   2  20      246.76      331.06     63.65 o 
  -8   2  20     1545.03     1587.71     61.27 o 
  -6   2  20     2343.13     2536.41    107.73 o 
  -4   2  20     1024.90      823.91    100.95 o 
  -2   2  20      172.02       28.51     64.00 o 
   0   2  20       53.89       80.21     59.42 o 
 -15   3  20      784.40      784.99     58.92 o 
 -13   3  20      694.62      728.24    107.00 o 
 -11   3  20       24.34       81.64     55.33 o 
  -9   3  20     1332.27     1469.78    134.28 o 
  -7   3  20     1532.34     1660.57     88.63 o 
  -5   3  20      879.66     1561.96    387.53 o 
  -3   3  20      810.48      738.13     55.61 o 
  -1   3  20      171.80      190.88     82.87 o 
 -14   4  20      177.45      339.30     62.75 o 
 -12   4  20        8.85        0.00     57.22 o 
 -10   4  20      668.58     1515.17    520.48 o 
  -8   4  20     1533.77     1264.04    474.14 o 
  -6   4  20      743.74      576.91    209.72 o 
  -4   4  20      475.31        0.00    536.93 o 
  -2   4  20        5.45       77.89     51.57 o 
 -13   5  20      171.26      141.17    122.13 o 
 -11   5  20      185.20        0.00    268.84 o 
  -9   5  20      546.05      416.90    200.53 o 
  -7   5  20      489.50      333.99     87.82 o 
  -5   5  20       81.76        9.12     50.01 o 
  -3   5  20      137.63      729.52    379.70 o 
 -10   6  20       50.33       15.75     42.09 o 
  -8   6  20        4.89       24.22     36.52 o 
  -6   6  20       16.42        0.00     42.51 o 
 -17   1  21      240.35      272.47     46.28 o 
 -15   1  21       95.74       69.31     48.33 o 
 -13   1  21      235.04      260.72     51.95 o 
 -11   1  21      181.68      169.27     80.11 o 
  -7   1  21      178.57      648.22    212.28 o 
  -5   1  21      108.89     1014.87    522.36 o 
  -3   1  21       96.40      143.31     75.79 o 
  -1   1  21      468.99      465.23     51.09 o 
 -16   2  21      531.04      554.92     49.46 o 
 -14   2  21      339.03      437.17    102.38 o 
 -12   2  21      724.61      612.06     73.24 o 
 -10   2  21      146.67      195.71     65.44 o 
  -8   2  21       26.54        0.00    198.97 o 
  -6   2  21       37.80        0.00    256.11 o 
  -4   2  21        1.98     1049.29    646.52 o 
  -2   2  21      615.66      479.69     72.91 o 
 -15   3  21       13.14       81.84     67.69 o 
 -13   3  21      686.78      666.54     55.97 o 
 -11   3  21       79.53      341.76     99.82 o 
  -9   3  21      648.23      345.90    277.96 o 
  -7   3  21      176.57      128.10     47.19 o 
  -5   3  21        5.35       19.92     46.60 o 
  -3   3  21       64.34     1022.11    513.04 o 
 -14   4  21      612.07      652.16     60.35 o 
 -12   4  21     1195.38     1589.25    349.72 o 
 -10   4  21      830.88      450.86    220.72 o 
  -8   4  21      386.75      228.06     77.11 o 
  -6   4  21       87.97       24.08     45.97 o 
  -4   4  21      450.71      307.57    151.22 o 
 -11   5  21      679.32      425.12    155.86 o 
  -9   5  21      359.50      237.29    100.11 o 
  -7   5  21       62.53       43.47     47.19 o 
  -5   5  21       11.17       74.71     47.32 o 
 -16   0  22      485.57      475.47     63.69 o 
 -14   0  22     1212.96     1447.75     78.99 o 
 -12   0  22     2509.06     2425.78     83.09 o 
  -8   0  22       68.04        0.00     49.94 o 
  -6   0  22      110.88        0.00     50.64 o 
  -4   0  22      155.11        0.00     61.19 o 
 -15   1  22      984.80      991.32     50.40 o 
 -13   1  22     1064.71     1110.04     52.77 o 
 -11   1  22     1954.04     2409.48    176.41 o 
  -9   1  22      335.77       42.30     58.38 o 
  -7   1  22       15.22      119.76     50.54 o 
  -5   1  22      307.38      131.95    168.34 o 
  -3   1  22      467.15        0.00    274.32 o 
 -14   2  22      197.51      222.10     73.28 o 
 -12   2  22       31.30       47.27     74.94 o 
 -10   2  22       23.63       38.21     44.27 o 
  -8   2  22      161.98       23.91    147.82 o 
  -6   2  22      969.79      554.08    527.18 o 
  -4   2  22      860.79      493.82    386.65 o 
 -13   3  22       16.42      187.29     95.02 o 
 -11   3  22      158.97      106.31     48.08 o 
  -9   3  22      435.70      336.44    134.93 o 
  -7   3  22      252.19      118.49    160.96 o 
  -5   3  22      424.21      381.88    174.50 o 
 -12   4  22       95.90       64.54     42.99 o 
 -10   4  22        3.19       52.16     47.68 o 
  -8   4  22        6.29       45.78     53.48 o 
  -6   4  22      390.69      119.13    298.11 o 
 -13   1  23      174.03      352.76    142.40 o 
 -14   2  23       70.51       66.27     66.43 o 
 -12   2  23      109.72       19.21     54.93 o 
 -10   2  23      841.44      327.92    384.99 o 
  -8   2  23      297.54      103.90    125.32 o 
  -6   2  23      163.13       54.91     54.13 o 
 -11   3  23        3.68       55.40     49.25 o 
  -9   3  23        0.48      106.72     84.55 o 
  -7   3  23       23.65       33.01     48.53 o 
 -12   0  24       22.01      110.97     60.23 o 
 -10   0  24       81.08       98.56     51.49 o 
  -8   0  24      134.09       62.90     52.05 o 
 -11   1  24      163.10        0.00     37.18 o 
  -9   1  24       47.55       49.31     77.47 o 
                                                 
